# Supplementary material for: ﻿A subgeneric revision of the genus Suillus (Suillaceae, Boletales) and novel taxa from Eastern Asia based on morphology and multigene phylogenies
Source: IMA Fungus. 2025 Jul 17;16:e144260. doi: 10.3897/imafungus.16.144260 (PMC12290465; doi:10.3897/imafungus.16.144260)
Supplement: XML Treatment for Suillus [file imafungus.16.144260-treatment1.xml]

<!DOCTYPE tp:taxon-treatment
  PUBLIC "-//TaxonX//DTD Taxonomic Treatment Publishing DTD v0 20100105//EN" "tax-treatment-NSO.dtd">
<tp:taxon-treatment xmlns:tp="http://www.plazi.org/taxpub"><tp:treatment-meta><kwd-group><label>Taxon classification</label><kwd>
                  <named-content content-type="kingdom">Animalia</named-content>
                </kwd><kwd>
                  <named-content content-type="order">Boletales</named-content>
                </kwd><kwd>
                  <named-content content-type="family">Suillaceae</named-content>
                </kwd></kwd-group><mixed-citation publication-type="journal"><person-group><name><surname>Shi</surname><given-names>Xiaofei</given-names></name><name><surname>Zhang</surname><given-names>Shiru</given-names></name><name><surname>Mueller</surname><given-names>Gregory M.</given-names></name><name><surname>Liu</surname><given-names>Peigui</given-names></name><name><surname>Yu</surname><given-names>Fuqiang</given-names></name><name><surname>Senanayake</surname><given-names>Indunil C.</given-names></name></person-group><article-title>﻿A subgeneric revision of the genus <italic><tp:taxon-name><tp:taxon-name-part taxon-name-part-type="genus" reg="Suillus">Suillus</tp:taxon-name-part></tp:taxon-name></italic> (<italic><tp:taxon-name><tp:taxon-name-part taxon-name-part-type="family">Suillaceae</tp:taxon-name-part></tp:taxon-name></italic>, <italic><tp:taxon-name><tp:taxon-name-part taxon-name-part-type="order">Boletales</tp:taxon-name-part></tp:taxon-name></italic>) and novel taxa from Eastern Asia based on morphology and multigene phylogenies</article-title><source>IMA Fungus</source><day>17</day><month>07</month><year>2025</year><volume>16</volume><pub-id pub-id-type="doi">10.3897/imafungus.16.144260</pub-id></mixed-citation></tp:treatment-meta><tp:nomenclature><label>﻿</label><tp:taxon-name>
                <object-id xmlns:xlink="http://www.w3.org/1999/xlink" content-type="arpha" xlink:type="simple">CD312F3C-8D9D-5A4E-8019-D3347CD36CEB</object-id>
                <tp:taxon-name-part taxon-name-part-type="genus" reg="Suillus">Suillus</tp:taxon-name-part>
              </tp:taxon-name><tp:taxon-authority>Gray, Nat. Arr. Brit. Pl. (London) 1: 646 (1821)</tp:taxon-authority></tp:nomenclature><tp:treatment-sec sec-type="material" id="SECID0EJDBM"><title>Type.</title><p><italic><tp:taxon-name><tp:taxon-name-part taxon-name-part-type="genus" reg="Suillus">Suillus</tp:taxon-name-part><tp:taxon-name-part taxon-name-part-type="species" reg="luteus">luteus</tp:taxon-name-part></tp:taxon-name></italic> (L.) Roussel 1796</p></tp:treatment-sec><tp:treatment-sec sec-type="Synonyms" id="SECID0E1DBM"><title>Synonyms:</title><p><italic><tp:taxon-name><tp:taxon-name-part taxon-name-part-type="genus" reg="Pinuzza">Pinuzza</tp:taxon-name-part></tp:taxon-name></italic> Gray, Nat. Arr. Brit. Pl. (London) 1: 646 (1821). Type: <italic><tp:taxon-name><tp:taxon-name-part taxon-name-part-type="genus" reg="Pinuzza">Pinuzza</tp:taxon-name-part><tp:taxon-name-part taxon-name-part-type="species" reg="flava">flava</tp:taxon-name-part></tp:taxon-name></italic><xref ref-type="bibr" rid="B18">Gray. 1821</xref></p><p><italic><tp:taxon-name><tp:taxon-name-part taxon-name-part-type="genus" reg="Cricunopus">Cricunopus</tp:taxon-name-part></tp:taxon-name></italic> P. Karst., Revue mycol., Toulouse 3(no. 9): 16 (1881). Type: <italic><tp:taxon-name><tp:taxon-name-part taxon-name-part-type="genus" reg="Cricunopus">Cricunopus</tp:taxon-name-part><tp:taxon-name-part taxon-name-part-type="species" reg="luteus">luteus</tp:taxon-name-part></tp:taxon-name></italic> (L.) P. Karst. 1881</p><p><italic><tp:taxon-name><tp:taxon-name-part taxon-name-part-type="genus" reg="Rostkovites">Rostkovites</tp:taxon-name-part></tp:taxon-name></italic> P. Karst., Revue mycol., Toulouse 3(no. 9): 16 (1881). Type: <italic><tp:taxon-name><tp:taxon-name-part taxon-name-part-type="genus" reg="Rostkovites">Rostkovites</tp:taxon-name-part><tp:taxon-name-part taxon-name-part-type="species" reg="granulatus">granulatus</tp:taxon-name-part></tp:taxon-name></italic> (L.) P. Karst. 1881</p><p><italic><tp:taxon-name><tp:taxon-name-part taxon-name-part-type="genus" reg="Euryporus">Euryporus</tp:taxon-name-part></tp:taxon-name></italic> Quél., Enchir. fung. (Paris): 163 (1886). Type: <italic><tp:taxon-name><tp:taxon-name-part taxon-name-part-type="genus" reg="Euryporus">Euryporus</tp:taxon-name-part><tp:taxon-name-part taxon-name-part-type="species" reg="cavipes">cavipes</tp:taxon-name-part></tp:taxon-name></italic> (Klotzsch) Quél. 1886</p><p><italic><tp:taxon-name><tp:taxon-name-part taxon-name-part-type="genus" reg="Viscipellis">Viscipellis</tp:taxon-name-part></tp:taxon-name></italic> (Fr.) Quél., Enchir. fung. (Paris): 155 (1886). Type: <italic><tp:taxon-name><tp:taxon-name-part taxon-name-part-type="genus" reg="Viscipellis">Viscipellis</tp:taxon-name-part><tp:taxon-name-part taxon-name-part-type="species" reg="lutea">lutea</tp:taxon-name-part></tp:taxon-name></italic> (L.) Quél. 1886</p><p><italic><tp:taxon-name><tp:taxon-name-part taxon-name-part-type="genus" reg="Peplopus">Peplopus</tp:taxon-name-part></tp:taxon-name></italic> (Quél.) Quél. ex Moug. &amp; Ferry, in Louis, Départ. Vosges, Fl. Vosges, Champ.: 476 [108 repr.] (1887). Type: <tp:taxon-name><tp:taxon-name-part taxon-name-part-type="genus" reg="Viscipellis">Viscipellis</tp:taxon-name-part><tp:taxon-name-part taxon-name-part-type="infraspecific-rank">subgen.</tp:taxon-name-part><tp:taxon-name-part taxon-name-part-type="subgenus" reg="Peplopus">Peplopus</tp:taxon-name-part></tp:taxon-name> Quél. 1886</p><p><italic><tp:taxon-name><tp:taxon-name-part taxon-name-part-type="genus" reg="Ixocomus">Ixocomus</tp:taxon-name-part></tp:taxon-name></italic> Quél., Fl. mycol. France (Paris): 411 (1888). Type: <italic><tp:taxon-name><tp:taxon-name-part taxon-name-part-type="genus" reg="Ixocomus">Ixocomus</tp:taxon-name-part><tp:taxon-name-part taxon-name-part-type="species" reg="luteus">luteus</tp:taxon-name-part></tp:taxon-name></italic> (L.) Quél. 1888</p><p><italic><tp:taxon-name><tp:taxon-name-part taxon-name-part-type="genus" reg="Boletopsis">Boletopsis</tp:taxon-name-part></tp:taxon-name></italic> Henn., in Engler &amp; Prantl, Nat. Pflanzenfam., Teil. I (Leipzig) 1: 194 (1898) [1900]. Type: <italic><tp:taxon-name><tp:taxon-name-part taxon-name-part-type="genus" reg="Boletopsis">Boletopsis</tp:taxon-name-part><tp:taxon-name-part taxon-name-part-type="species" reg="lutea">lutea</tp:taxon-name-part></tp:taxon-name></italic> (L.) Henn. 1898</p><p><italic><tp:taxon-name><tp:taxon-name-part taxon-name-part-type="genus" reg="Fuscoboletinus">Fuscoboletinus</tp:taxon-name-part></tp:taxon-name></italic> Pomerl. &amp; A.H. Sm., Brittonia 14: 157 (1962). Type: <italic><tp:taxon-name><tp:taxon-name-part taxon-name-part-type="genus" reg="Fuscoboletinus">Fuscoboletinus</tp:taxon-name-part><tp:taxon-name-part taxon-name-part-type="species" reg="sinuspaulianus">sinuspaulianus</tp:taxon-name-part></tp:taxon-name></italic> Pomerl. &amp; A.H. Sm. 1962</p><p><italic><tp:taxon-name><tp:taxon-name-part taxon-name-part-type="genus" reg="Mariaella">Mariaella</tp:taxon-name-part></tp:taxon-name></italic> Šutara, Česká Mykol. 41(2): 73 (1987). Type: <italic><tp:taxon-name><tp:taxon-name-part taxon-name-part-type="genus" reg="Mariaella">Mariaella</tp:taxon-name-part><tp:taxon-name-part taxon-name-part-type="species" reg="bovina">bovina</tp:taxon-name-part></tp:taxon-name></italic> (L.) Šutara 1987</p><p><italic><tp:taxon-name><tp:taxon-name-part taxon-name-part-type="genus" reg="Gastrosuillus">Gastrosuillus</tp:taxon-name-part></tp:taxon-name></italic> Thiers, Mem. N. Y. bot. Gdn 49: 357 (1989). Type: <italic><tp:taxon-name><tp:taxon-name-part taxon-name-part-type="genus" reg="Gastrosuillus">Gastrosuillus</tp:taxon-name-part><tp:taxon-name-part taxon-name-part-type="species" reg="suilloides">suilloides</tp:taxon-name-part></tp:taxon-name></italic> (Thiers) Thiers 1989</p></tp:treatment-sec><ref-list><ref id="B18"><mixed-citation xmlns:xlink="http://www.w3.org/1999/xlink" xlink:type="simple"><person-group><name name-style="western"><surname>Gray</surname><given-names>SF</given-names></name></person-group> (<year>1821</year>) A natural arrangement of British plants. Baldwin, Cradock and Joy, London, UK.</mixed-citation></ref></ref-list></tp:taxon-treatment>
