# Supplementary material for: ﻿A subgeneric revision of the genus Suillus (Suillaceae, Boletales) and novel taxa from Eastern Asia based on morphology and multigene phylogenies
Source: IMA Fungus. 2025 Jul 17;16:e144260. doi: 10.3897/imafungus.16.144260 (PMC12290465; doi:10.3897/imafungus.16.144260)
Supplement: XML Treatment for Suillus Gray subg. Suillus [file imafungus.16.144260-treatment2.xml]

<!DOCTYPE tp:taxon-treatment
  PUBLIC "-//TaxonX//DTD Taxonomic Treatment Publishing DTD v0 20100105//EN" "tax-treatment-NSO.dtd">
<tp:taxon-treatment xmlns:tp="http://www.plazi.org/taxpub"><tp:treatment-meta><kwd-group><label>Taxon classification</label><kwd>
                  <named-content content-type="kingdom">Animalia</named-content>
                </kwd><kwd>
                  <named-content content-type="order">Boletales</named-content>
                </kwd><kwd>
                  <named-content content-type="family">Suillaceae</named-content>
                </kwd></kwd-group><mixed-citation publication-type="journal"><person-group><name><surname>Shi</surname><given-names>Xiaofei</given-names></name><name><surname>Zhang</surname><given-names>Shiru</given-names></name><name><surname>Mueller</surname><given-names>Gregory M.</given-names></name><name><surname>Liu</surname><given-names>Peigui</given-names></name><name><surname>Yu</surname><given-names>Fuqiang</given-names></name><name><surname>Senanayake</surname><given-names>Indunil C.</given-names></name></person-group><article-title>﻿A subgeneric revision of the genus <italic><tp:taxon-name><tp:taxon-name-part taxon-name-part-type="genus" reg="Suillus">Suillus</tp:taxon-name-part></tp:taxon-name></italic> (<italic><tp:taxon-name><tp:taxon-name-part taxon-name-part-type="family">Suillaceae</tp:taxon-name-part></tp:taxon-name></italic>, <italic><tp:taxon-name><tp:taxon-name-part taxon-name-part-type="order">Boletales</tp:taxon-name-part></tp:taxon-name></italic>) and novel taxa from Eastern Asia based on morphology and multigene phylogenies</article-title><source>IMA Fungus</source><day>17</day><month>07</month><year>2025</year><volume>16</volume><pub-id pub-id-type="doi">10.3897/imafungus.16.144260</pub-id></mixed-citation></tp:treatment-meta><tp:nomenclature><label>﻿</label><tp:taxon-name>
                <object-id xmlns:xlink="http://www.w3.org/1999/xlink" content-type="arpha" xlink:type="simple">F61F8436-B534-514E-9BD0-E9CB2E00B0EC</object-id>
                <tp:taxon-name-part taxon-name-part-type="genus" reg="Suillus">Suillus</tp:taxon-name-part>
                <tp:taxon-name-part taxon-name-part-type="authority">Gray</tp:taxon-name-part>
                <tp:taxon-name-part taxon-name-part-type="infraspecific-rank">subg.</tp:taxon-name-part>
                <tp:taxon-name-part taxon-name-part-type="subgenus" reg="Suillus">Suillus</tp:taxon-name-part>
                <object-id xmlns:xlink="http://www.w3.org/1999/xlink" content-type="mycobank" xlink:type="simple">822258</object-id>
              </tp:taxon-name></tp:nomenclature><tp:treatment-sec sec-type="Typification" id="SECID0EMMBM"><title>Typification.</title><p><italic><tp:taxon-name><tp:taxon-name-part taxon-name-part-type="genus" reg="Suillus">Suillus</tp:taxon-name-part><tp:taxon-name-part taxon-name-part-type="species" reg="luteus">luteus</tp:taxon-name-part></tp:taxon-name></italic> (L.) Roussel</p></tp:treatment-sec><tp:treatment-sec sec-type="diagnosis" id="SECID0E4MBM"><title>Diagnosis.</title><p>This subgenus contains numerous species with a wide spectrum of morphological variations. All are associated with <italic><tp:taxon-name><tp:taxon-name-part taxon-name-part-type="genus" reg="Pinus">Pinus</tp:taxon-name-part></tp:taxon-name></italic> except two species. The clamp connections are lacking.</p></tp:treatment-sec><tp:treatment-sec sec-type="Morphology" id="SECID0EKNBM"><title>Morphology.</title><p><bold><italic>Basidiomata</italic></bold> stipitate-pileate with tubular hymenophore. <bold><italic>Pileus</italic></bold> develops from hemispherical or convex to subconvex, plane or umbonate, sometimes with wavy margin, viscid to glutinous or dry, glabrous or covered with fibrils or scales. Background color of the cap varies from ivory to yellow. Some species are covered with yellowish, pinkish, red or brown fibrils or scales. Cap color highly variable, colors include ivory, yellowish white, yellow, brown, dark brown, olive brown, olive, pinkish, and red. <bold><italic>Hymenophore</italic></bold> adnate, subdecurrent or decurrent, pores 1–2 per mm occasionally up to 5 mm diameter, round to angular, radially arranged or almost lamellate. Some younger ones beaded with white or yellowish droplets. Pores and tubes in some species changing color to brownish or light blue when bruised or cut. Pileus and Stipe <bold><italic>Context</italic></bold> white, whitish yellow, yellow or light orange. Stipe context sometimes changes color to blue, greenish blue, reddish or brownish. <bold><italic>Stipe</italic></bold> equal to clavate, solid, with or without glandular dots, glandular dots whitish, yellow, reddish, brown, or cinnamon brown when young, becoming cinnamon brown or brown with age. With or without annulus, annulus often superior, white, pinkish or brownish, persistent or evanescent, fibrillose, cottony, gelatinous, glutinous or membranous. <bold><italic>Mycelia</italic></bold> often white or pinkish, sometimes changing color to pinkish or red when bruised. <bold><italic>Spore print</italic></bold> olive, brown, cinnamon brown or olive brown.</p><p><bold><italic>Basidiospores</italic></bold> smooth, oblong and inequilateral, hyaline yellow to ochraceous brown in KOH, usually 7–11 μm. <bold><italic>Basidia</italic></bold> 4-spored, clavate, hyaline yellow in KOH. <bold><italic>Cystidia</italic></bold> abundant, typically in fascicules, large, up to 100 μm, with brown content and surrounded by brown amorphous material in KOH, some species lack caulocystidia. <bold><italic>Pileipellis</italic></bold> a layer of gelatinous hyphae, with yellowish hyaline content in KOH; some species with a layer of scales that are smooth and light ochraceous in KOH. <bold><italic>Clamp connections</italic></bold> absent.</p></tp:treatment-sec><tp:treatment-sec sec-type="habitat" id="SECID0E1OBM"><title>Habitat.</title><p>Scattered to gregarious, ectomycorrizal with <italic><tp:taxon-name><tp:taxon-name-part taxon-name-part-type="genus" reg="Pinus">Pinus</tp:taxon-name-part></tp:taxon-name></italic> as primary the host and <italic><tp:taxon-name><tp:taxon-name-part taxon-name-part-type="genus" reg="Larix">Larix</tp:taxon-name-part></tp:taxon-name></italic> as the secondary host.</p></tp:treatment-sec><tp:treatment-sec sec-type="Known species" id="SECID0EOPBM"><title>Known species.</title><p>Listed in section <tp:taxon-name><tp:taxon-name-part taxon-name-part-type="genus" reg="Suillus"/><tp:taxon-name-part taxon-name-part-type="section" reg="Suillus">Suillus</tp:taxon-name-part></tp:taxon-name> and <italic><tp:taxon-name><tp:taxon-name-part taxon-name-part-type="genus" reg="Suillus"/><tp:taxon-name-part taxon-name-part-type="subgenus" reg="Diversipedes">Diversipedes</tp:taxon-name-part></tp:taxon-name></italic>.</p></tp:treatment-sec><tp:treatment-sec sec-type="notes" id="SECID0EEQBM"><title>Notes.</title><p><xref ref-type="bibr" rid="B36">Lofgren et al. (2021)</xref> and <xref ref-type="bibr" rid="B76">Zhang et al. (2022)</xref> resolved the subgenera within genus <tp:taxon-name><tp:taxon-name-part taxon-name-part-type="genus" reg="Suillus">Suillus</tp:taxon-name-part></tp:taxon-name> using multigene phylogenies. This subgenus is strongly supported as monophyletic by phylogenies of the supermatrices, <italic>TEFα-1</italic> and <italic><abbrev xmlns:xlink="http://www.w3.org/1999/xlink" xlink:title="RNA polymerase II second largest subunit" id="ABBRID0E2QBM" xlink:type="simple">RPB2</abbrev></italic> genes. This subgenus is the most species rich in genus <italic><tp:taxon-name><tp:taxon-name-part taxon-name-part-type="genus" reg="Suillus">Suillus</tp:taxon-name-part></tp:taxon-name></italic>, containing more species than all other subgenera combined.</p><p>Morphological features alone are not very informative for distinguishing species in this subgenus from others. Glandular dots, or caulocystidia visible under the microscope, are exclusive for this subgenus. But not all species in the subgenus have glandular dots. Partial veils may or may not be present. Pilei vary from glabrous to scaly, dry to glutinous and white to a large variety of colors. Micromorphological features are even less effective in delimiting the <italic><tp:taxon-name><tp:taxon-name-part taxon-name-part-type="genus" reg="Suillus">Suillus</tp:taxon-name-part></tp:taxon-name></italic> subgenera. Host association with <italic><tp:taxon-name><tp:taxon-name-part taxon-name-part-type="genus" reg="Pinus">Pinus</tp:taxon-name-part></tp:taxon-name></italic> stands out as the key to differentiate species in this subgenus from those in the other subgenera.</p></tp:treatment-sec><ref-list><ref id="B36"><mixed-citation xmlns:xlink="http://www.w3.org/1999/xlink" xlink:type="simple"><person-group><name name-style="western"><surname>Lofgren</surname><given-names>LA</given-names></name><name name-style="western"><surname>Nguyen</surname><given-names>NH</given-names></name><etal/></person-group> (<year>2021</year>) <article-title>Comparative genomics reveals dynamic genome evolution in host specialist ectomycorrhizal fungi.</article-title><source>New Phytologist</source><volume>230</volume>(<issue>2</issue>): <fpage>774</fpage>–<lpage>792</lpage>. <ext-link xlink:href="10.1111/nph.17160" ext-link-type="doi" xlink:type="simple">https://doi.org/10.1111/nph.17160</ext-link></mixed-citation></ref><ref id="B76"><mixed-citation xmlns:xlink="http://www.w3.org/1999/xlink" xlink:type="simple"><person-group><name name-style="western"><surname>Zhang</surname><given-names>R</given-names></name><name name-style="western"><surname>Shi</surname><given-names>XF</given-names></name><etal/></person-group> (<year>2022</year>) Host shift speciation of the ectomycorrhizal genus <italic><tp:taxon-name><tp:taxon-name-part taxon-name-part-type="genus">Suillus</tp:taxon-name-part></tp:taxon-name></italic> (<tp:taxon-name><tp:taxon-name-part taxon-name-part-type="suborder">Suillineae</tp:taxon-name-part></tp:taxon-name>, <tp:taxon-name><tp:taxon-name-part taxon-name-part-type="order">Boletales</tp:taxon-name-part></tp:taxon-name>) and biogeographic comparison with its host <tp:taxon-name><tp:taxon-name-part taxon-name-part-type="family">Pinaceae</tp:taxon-name-part></tp:taxon-name>. Front. Microbiol. 13: 831450. <ext-link xlink:href="10.3389/fmicb.2022.831450" ext-link-type="doi" xlink:type="simple">https://doi.org/10.3389/fmicb.2022.831450</ext-link></mixed-citation></ref></ref-list></tp:taxon-treatment>
