# Supplementary material for: ﻿A subgeneric revision of the genus Suillus (Suillaceae, Boletales) and novel taxa from Eastern Asia based on morphology and multigene phylogenies
Source: IMA Fungus. 2025 Jul 17;16:e144260. doi: 10.3897/imafungus.16.144260 (PMC12290465; doi:10.3897/imafungus.16.144260)
Supplement: XML Treatment for Suillus Gray sect. Suillus [file imafungus.16.144260-treatment3.xml]

<!DOCTYPE tp:taxon-treatment
  PUBLIC "-//TaxonX//DTD Taxonomic Treatment Publishing DTD v0 20100105//EN" "tax-treatment-NSO.dtd">
<tp:taxon-treatment xmlns:tp="http://www.plazi.org/taxpub"><tp:treatment-meta><kwd-group><label>Taxon classification</label><kwd>
                  <named-content content-type="kingdom">Animalia</named-content>
                </kwd><kwd>
                  <named-content content-type="order">Boletales</named-content>
                </kwd><kwd>
                  <named-content content-type="family">Suillaceae</named-content>
                </kwd></kwd-group><mixed-citation publication-type="journal"><person-group><name><surname>Shi</surname><given-names>Xiaofei</given-names></name><name><surname>Zhang</surname><given-names>Shiru</given-names></name><name><surname>Mueller</surname><given-names>Gregory M.</given-names></name><name><surname>Liu</surname><given-names>Peigui</given-names></name><name><surname>Yu</surname><given-names>Fuqiang</given-names></name><name><surname>Senanayake</surname><given-names>Indunil C.</given-names></name></person-group><article-title>﻿A subgeneric revision of the genus <italic><tp:taxon-name><tp:taxon-name-part taxon-name-part-type="genus" reg="Suillus">Suillus</tp:taxon-name-part></tp:taxon-name></italic> (<italic><tp:taxon-name><tp:taxon-name-part taxon-name-part-type="family">Suillaceae</tp:taxon-name-part></tp:taxon-name></italic>, <italic><tp:taxon-name><tp:taxon-name-part taxon-name-part-type="order">Boletales</tp:taxon-name-part></tp:taxon-name></italic>) and novel taxa from Eastern Asia based on morphology and multigene phylogenies</article-title><source>IMA Fungus</source><day>17</day><month>07</month><year>2025</year><volume>16</volume><pub-id pub-id-type="doi">10.3897/imafungus.16.144260</pub-id></mixed-citation></tp:treatment-meta><tp:nomenclature><label>﻿</label><tp:taxon-name>
                <object-id xmlns:xlink="http://www.w3.org/1999/xlink" content-type="arpha" xlink:type="simple">80BAB63C-D448-5538-AA7A-B34EA4543F2A</object-id>
                <tp:taxon-name-part taxon-name-part-type="genus" reg="Suillus">Suillus</tp:taxon-name-part>
                <tp:taxon-name-part taxon-name-part-type="authority">Gray</tp:taxon-name-part>
                <tp:taxon-name-part taxon-name-part-type="infraspecific-rank">sect.</tp:taxon-name-part>
                <tp:taxon-name-part taxon-name-part-type="section" reg="Suillus">Suillus</tp:taxon-name-part>
                <object-id xmlns:xlink="http://www.w3.org/1999/xlink" content-type="mycobank" xlink:type="simple">549309</object-id>
              </tp:taxon-name></tp:nomenclature><tp:treatment-sec sec-type="etymology" id="SECID0EDTBM"><title>Etymology.</title><p>autonym.</p></tp:treatment-sec><tp:treatment-sec sec-type="Typification" id="SECID0EITBM"><title>Typification.</title><p><italic><tp:taxon-name><tp:taxon-name-part taxon-name-part-type="genus" reg="Suillus">Suillus</tp:taxon-name-part><tp:taxon-name-part taxon-name-part-type="species" reg="luteus">luteus</tp:taxon-name-part></tp:taxon-name></italic> (L.) Roussel</p></tp:treatment-sec><tp:treatment-sec sec-type="Morphology" id="SECID0EZTBM"><title>Morphology.</title><p><bold><italic>Basidiomata</italic></bold> stipitate-pileate with tubular hymenophore. <bold><italic>Pileus</italic></bold> develops from hemispherical to convex or plane, viscid to glutinous, glabrous, with small color streaks that resemble fine fibrils in some species. <bold><italic>Cap</italic></bold> is usually covered with a layer of greyish or brown glue when young that dries out or remains viscid. Background color white or yellowish white when young, becoming yellow or dark yellow with age. Cap color varies from whitish yellow to dark brown at maturity. <bold><italic>Hymenophore</italic></bold> adnate to subdecurrent, pores 1–2 per mm, round to angular, radially arranged, younger ones are usually beaded with white, yellowish or pinkish droplets. <bold><italic>Context</italic></bold> whitish yellow to yellow in pileus and stipe. <bold><italic>Stipe</italic></bold> context sometimes changing color to blue, greenish blue, reddish or brownish. Stipe equal to clavate, solid, glandular dots always present, whitish, yellow or reddish when young, becoming cinnamon brown or brown with age. <bold><italic>Veils</italic></bold> absent except in the clade of <italic><tp:taxon-name><tp:taxon-name-part taxon-name-part-type="genus" reg="Suillus">Suillus</tp:taxon-name-part><tp:taxon-name-part taxon-name-part-type="species" reg="luteus">luteus</tp:taxon-name-part></tp:taxon-name></italic> and <italic><tp:taxon-name><tp:taxon-name-part taxon-name-part-type="genus" reg="Suillus">S.</tp:taxon-name-part><tp:taxon-name-part taxon-name-part-type="species" reg="aestivoluteus">aestivoluteus</tp:taxon-name-part></tp:taxon-name></italic>. When present, veil superior, white, cottony or sheer texture. <bold><italic>Mycelia</italic></bold> always white or pinkish. <bold><italic>Spore print</italic></bold> dull cinnamon, brown, or cinnamon brown.</p><p><bold><italic>Basidiospores</italic></bold> smooth, oblong and inequilateral, hyaline yellow to ochraceous brown in KOH, usually 7–11 μm. <bold><italic>Basidia</italic></bold> 4-spored, clavate, hyaline yellow in KOH. <bold><italic>Cystidia</italic></bold> abundant, typically fasciculate, large, up to 100 μm, with brown content and surrounded by brown amorphous material in KOH. <bold><italic>Pileipellis</italic></bold> a layer of gelatinous hyphae, with yellowish hyaline content in KOH. <bold><italic>Clamp connections</italic></bold> absent.</p></tp:treatment-sec><tp:treatment-sec sec-type="habitat" id="SECID0EFWBM"><title>Habitat.</title><p>Scattered to gregarious, ectomycorrizal with <tp:taxon-name><tp:taxon-name-part taxon-name-part-type="genus" reg="Pinus">Pinus</tp:taxon-name-part><tp:taxon-name-part taxon-name-part-type="infraspecific-rank">subg.</tp:taxon-name-part><tp:taxon-name-part taxon-name-part-type="subgenus" reg="Pinus">Pinus</tp:taxon-name-part></tp:taxon-name> and <italic><tp:taxon-name><tp:taxon-name-part taxon-name-part-type="genus" reg="Strobus">Strobus</tp:taxon-name-part></tp:taxon-name></italic>.</p></tp:treatment-sec><tp:treatment-sec sec-type="Known species" id="SECID0E6WBM"><title>Known species.</title><p><italic><tp:taxon-name><tp:taxon-name-part taxon-name-part-type="genus" reg="Suillus">Suillus</tp:taxon-name-part><tp:taxon-name-part taxon-name-part-type="species" reg="aenoplacidus">aenoplacidus</tp:taxon-name-part></tp:taxon-name></italic>, <italic><tp:taxon-name><tp:taxon-name-part taxon-name-part-type="genus" reg="Suillus">S.</tp:taxon-name-part><tp:taxon-name-part taxon-name-part-type="species" reg="albivelatus">albivelatus</tp:taxon-name-part></tp:taxon-name></italic>, <italic><tp:taxon-name><tp:taxon-name-part taxon-name-part-type="genus" reg="Suillus">S.</tp:taxon-name-part><tp:taxon-name-part taxon-name-part-type="species" reg="anomalus">anomalus</tp:taxon-name-part></tp:taxon-name></italic>, <italic><tp:taxon-name><tp:taxon-name-part taxon-name-part-type="genus" reg="Suillus">S.</tp:taxon-name-part><tp:taxon-name-part taxon-name-part-type="species" reg="bellinii">bellinii</tp:taxon-name-part></tp:taxon-name></italic>, <italic><tp:taxon-name><tp:taxon-name-part taxon-name-part-type="genus" reg="Suillus">S.</tp:taxon-name-part><tp:taxon-name-part taxon-name-part-type="species" reg="borealis">borealis</tp:taxon-name-part></tp:taxon-name></italic>, <italic><tp:taxon-name><tp:taxon-name-part taxon-name-part-type="genus" reg="Suillus">S.</tp:taxon-name-part><tp:taxon-name-part taxon-name-part-type="species" reg="brevipes">brevipes</tp:taxon-name-part></tp:taxon-name></italic>, <italic><tp:taxon-name><tp:taxon-name-part taxon-name-part-type="genus" reg="Suillus">S.</tp:taxon-name-part><tp:taxon-name-part taxon-name-part-type="species" reg="brunnescens">brunnescens</tp:taxon-name-part></tp:taxon-name></italic>, <italic><tp:taxon-name><tp:taxon-name-part taxon-name-part-type="genus" reg="Suillus">S.</tp:taxon-name-part><tp:taxon-name-part taxon-name-part-type="species" reg="collinitus">collinitus</tp:taxon-name-part></tp:taxon-name></italic>, <italic><tp:taxon-name><tp:taxon-name-part taxon-name-part-type="genus" reg="Suillus">S.</tp:taxon-name-part><tp:taxon-name-part taxon-name-part-type="species" reg="flavopunctipes">flavopunctipes</tp:taxon-name-part></tp:taxon-name></italic>, <italic><tp:taxon-name><tp:taxon-name-part taxon-name-part-type="genus" reg="Suillus">S.</tp:taxon-name-part><tp:taxon-name-part taxon-name-part-type="species" reg="fluryi">fluryi</tp:taxon-name-part></tp:taxon-name></italic>, <italic><tp:taxon-name><tp:taxon-name-part taxon-name-part-type="genus" reg="Suillus">S.</tp:taxon-name-part><tp:taxon-name-part taxon-name-part-type="species" reg="glandulosipes">glandulosipes</tp:taxon-name-part></tp:taxon-name></italic>, <italic><tp:taxon-name><tp:taxon-name-part taxon-name-part-type="genus" reg="Suillus">S.</tp:taxon-name-part><tp:taxon-name-part taxon-name-part-type="species" reg="granulatus">granulatus</tp:taxon-name-part></tp:taxon-name></italic>, <italic><tp:taxon-name><tp:taxon-name-part taxon-name-part-type="genus" reg="Suillus">S.</tp:taxon-name-part><tp:taxon-name-part taxon-name-part-type="species" reg="indicus">indicus</tp:taxon-name-part></tp:taxon-name></italic>, <italic><tp:taxon-name><tp:taxon-name-part taxon-name-part-type="genus" reg="Suillus">S.</tp:taxon-name-part><tp:taxon-name-part taxon-name-part-type="species" reg="kaibabensis">kaibabensis</tp:taxon-name-part></tp:taxon-name></italic>, <italic><tp:taxon-name><tp:taxon-name-part taxon-name-part-type="genus" reg="Suillus">S.</tp:taxon-name-part><tp:taxon-name-part taxon-name-part-type="species" reg="longiflavopunctipes">longiflavopunctipes</tp:taxon-name-part></tp:taxon-name></italic>, <italic><tp:taxon-name><tp:taxon-name-part taxon-name-part-type="genus" reg="Suillus">S.</tp:taxon-name-part><tp:taxon-name-part taxon-name-part-type="species" reg="luteus">luteus</tp:taxon-name-part></tp:taxon-name></italic>, <italic><tp:taxon-name><tp:taxon-name-part taxon-name-part-type="genus" reg="Suillus">S.</tp:taxon-name-part><tp:taxon-name-part taxon-name-part-type="species" reg="aestivoluteus">aestivoluteus</tp:taxon-name-part></tp:taxon-name></italic>, <italic><tp:taxon-name><tp:taxon-name-part taxon-name-part-type="genus" reg="Suillus">S.</tp:taxon-name-part><tp:taxon-name-part taxon-name-part-type="species" reg="marginielevatus">marginielevatus</tp:taxon-name-part></tp:taxon-name></italic>, <italic><tp:taxon-name><tp:taxon-name-part taxon-name-part-type="genus" reg="Suillus">S.</tp:taxon-name-part><tp:taxon-name-part taxon-name-part-type="species" reg="mediterraneensis">mediterraneensis</tp:taxon-name-part></tp:taxon-name></italic>, <italic><tp:taxon-name><tp:taxon-name-part taxon-name-part-type="genus" reg="Suillus">S.</tp:taxon-name-part><tp:taxon-name-part taxon-name-part-type="species" reg="neoalbidipes">neoalbidipes</tp:taxon-name-part></tp:taxon-name></italic>, <italic><tp:taxon-name><tp:taxon-name-part taxon-name-part-type="genus" reg="Suillus">S.</tp:taxon-name-part><tp:taxon-name-part taxon-name-part-type="species" reg="occidentalis">occidentalis</tp:taxon-name-part></tp:taxon-name></italic>, <italic><tp:taxon-name><tp:taxon-name-part taxon-name-part-type="genus" reg="Suillus">S.</tp:taxon-name-part><tp:taxon-name-part taxon-name-part-type="species" reg="placidus">placidus</tp:taxon-name-part></tp:taxon-name></italic>, <italic><tp:taxon-name><tp:taxon-name-part taxon-name-part-type="genus" reg="Suillus">S.</tp:taxon-name-part><tp:taxon-name-part taxon-name-part-type="species" reg="pseudoalbivelatus">pseudoalbivelatus</tp:taxon-name-part></tp:taxon-name></italic>, <italic><tp:taxon-name><tp:taxon-name-part taxon-name-part-type="genus" reg="Suillus">S.</tp:taxon-name-part><tp:taxon-name-part taxon-name-part-type="species" reg="psuedobrevipes">psuedobrevipes</tp:taxon-name-part></tp:taxon-name></italic>, <italic><tp:taxon-name><tp:taxon-name-part taxon-name-part-type="genus" reg="Suillus">S.</tp:taxon-name-part><tp:taxon-name-part taxon-name-part-type="species" reg="pungens">pungens</tp:taxon-name-part></tp:taxon-name></italic>, <italic><tp:taxon-name><tp:taxon-name-part taxon-name-part-type="genus" reg="Suillus">S.</tp:taxon-name-part><tp:taxon-name-part taxon-name-part-type="species" reg="quiescens">quiescens</tp:taxon-name-part></tp:taxon-name></italic>, <italic><tp:taxon-name><tp:taxon-name-part taxon-name-part-type="genus" reg="Suillus">S.</tp:taxon-name-part><tp:taxon-name-part taxon-name-part-type="species" reg="subalpinus">subalpinus</tp:taxon-name-part></tp:taxon-name></italic>, <italic><tp:taxon-name><tp:taxon-name-part taxon-name-part-type="genus" reg="Suillus">S.</tp:taxon-name-part><tp:taxon-name-part taxon-name-part-type="species" reg="triacicularis">triacicularis</tp:taxon-name-part></tp:taxon-name></italic>, <italic><tp:taxon-name><tp:taxon-name-part taxon-name-part-type="genus" reg="Suillus">S.</tp:taxon-name-part><tp:taxon-name-part taxon-name-part-type="species" reg="volcanalis">volcanalis</tp:taxon-name-part></tp:taxon-name></italic>, <italic><tp:taxon-name><tp:taxon-name-part taxon-name-part-type="genus" reg="Suillus">S.</tp:taxon-name-part><tp:taxon-name-part taxon-name-part-type="species" reg="wasatchicus">wasatchicus</tp:taxon-name-part></tp:taxon-name></italic>, <italic><tp:taxon-name><tp:taxon-name-part taxon-name-part-type="genus" reg="Suillus">S.</tp:taxon-name-part><tp:taxon-name-part taxon-name-part-type="species" reg="weaverae">weaverae</tp:taxon-name-part></tp:taxon-name></italic> and <italic><tp:taxon-name><tp:taxon-name-part taxon-name-part-type="genus" reg="Suillus">S.</tp:taxon-name-part><tp:taxon-name-part taxon-name-part-type="species" reg="zangii">zangii</tp:taxon-name-part></tp:taxon-name></italic>.</p></tp:treatment-sec><tp:treatment-sec sec-type="notes" id="SECID0EFCCM"><title>Notes.</title><p>For this section, pileus is always glabrous, some species have small greyish or brown color streaks resembling fine fibrils. Most species have a glutinous layer over the cap, and the glue appears greyish or brown in younger sporophores. Stipe background color is often white to yellowish white. Glandular dots always present, and usually develop from light color to cinnamon brown or brown with age. Partial veils are absent except in the clade of <italic><tp:taxon-name><tp:taxon-name-part taxon-name-part-type="genus" reg="Suillus">Suillus</tp:taxon-name-part><tp:taxon-name-part taxon-name-part-type="species" reg="luteus">luteus</tp:taxon-name-part></tp:taxon-name></italic> and <italic><tp:taxon-name><tp:taxon-name-part taxon-name-part-type="genus" reg="Suillus">S.</tp:taxon-name-part><tp:taxon-name-part taxon-name-part-type="species" reg="aestivoluteus">aestivoluteus</tp:taxon-name-part></tp:taxon-name></italic>. These two species have both appendiculate veil remnants on the cap margin and an annulus on stipe. Spore print always dull cinnamon, brown, or cinnamon brown. Cheilocystidia, pleurocystidia and caulocystidia are always abundant. In general, morphological characters alone are not sufficient for delimiting section <tp:taxon-name><tp:taxon-name-part taxon-name-part-type="genus" reg="Suillus"/><tp:taxon-name-part taxon-name-part-type="section" reg="Suillus">Suillus</tp:taxon-name-part></tp:taxon-name> from section <tp:taxon-name><tp:taxon-name-part taxon-name-part-type="genus" reg="Suillus"/><tp:taxon-name-part taxon-name-part-type="section" reg="Diversipedes">Diversipedes</tp:taxon-name-part></tp:taxon-name>. Both <tp:taxon-name><tp:taxon-name-part taxon-name-part-type="genus" reg="Pinus">Pinus</tp:taxon-name-part><tp:taxon-name-part taxon-name-part-type="infraspecific-rank">subg.</tp:taxon-name-part><tp:taxon-name-part taxon-name-part-type="subgenus" reg="Pinus">Pinus</tp:taxon-name-part></tp:taxon-name> and <italic><tp:taxon-name><tp:taxon-name-part taxon-name-part-type="genus" reg="Strobus">Strobus</tp:taxon-name-part></tp:taxon-name></italic> are hosts for the section.</p><p>The current delimitation of the two sections is supported by phylogenies of <italic><abbrev xmlns:xlink="http://www.w3.org/1999/xlink" xlink:title="RNA polymerase II second largest subunit" id="ABBRID0EKECM" xlink:type="simple">RPB2</abbrev></italic> and concatenated datasets (Table <xref ref-type="table" rid="T3">3</xref>. Morphological features are not effective in separating the two sections. In general, section <tp:taxon-name><tp:taxon-name-part taxon-name-part-type="genus" reg="Suillus"/><tp:taxon-name-part taxon-name-part-type="section" reg="Suillus">Suillus</tp:taxon-name-part></tp:taxon-name> is morphologically more consistent with the presence of a glutinous pileus and glandular dots. In micromorphology, section <tp:taxon-name><tp:taxon-name-part taxon-name-part-type="genus" reg="Suillus"/><tp:taxon-name-part taxon-name-part-type="section" reg="Suillus">Suillus</tp:taxon-name-part></tp:taxon-name> always has a layer of gelatinous hyphae on pileus and a stipe with caulocystidia in fascicles. Host association does not help delimit the two sections because both are associated with <italic><tp:taxon-name><tp:taxon-name-part taxon-name-part-type="genus" reg="Pinus">Pinus</tp:taxon-name-part></tp:taxon-name></italic> subgenera <italic><tp:taxon-name><tp:taxon-name-part taxon-name-part-type="genus" reg="Pinus">Pinus</tp:taxon-name-part></tp:taxon-name></italic> and <italic><tp:taxon-name><tp:taxon-name-part taxon-name-part-type="genus" reg="Strobus">Strobus</tp:taxon-name-part></tp:taxon-name></italic>. Geographic ranges of the two sections overlap.</p><p><xref ref-type="bibr" rid="B14">Estadès and Lannoy (2001)</xref> included the type of the genus <italic><tp:taxon-name><tp:taxon-name-part taxon-name-part-type="genus" reg="Suillus">Suillus</tp:taxon-name-part></tp:taxon-name></italic>, <italic><tp:taxon-name><tp:taxon-name-part taxon-name-part-type="genus" reg="Suillus">S.</tp:taxon-name-part><tp:taxon-name-part taxon-name-part-type="species" reg="luteus">luteus</tp:taxon-name-part></tp:taxon-name></italic> in the <tp:taxon-name><tp:taxon-name-part taxon-name-part-type="genus" reg="Suillus">Suillus</tp:taxon-name-part><tp:taxon-name-part taxon-name-part-type="infraspecific-rank">sect.</tp:taxon-name-part><tp:taxon-name-part taxon-name-part-type="section" reg="Granulati">Granulati</tp:taxon-name-part></tp:taxon-name>. However, according to the Article 22.2 of the International Code of Nomenclature for algae, fungi, and plants (“A name of a subdivision of a genus that includes the type of the legitimate name of the genus is not validly published unless its epithet repeats the generic name unaltered”), the name of the section is invalid as this section contains the type of the genus <italic><tp:taxon-name><tp:taxon-name-part taxon-name-part-type="genus" reg="Suillus">Suillus</tp:taxon-name-part></tp:taxon-name></italic>. Many synonymous species are found in the <italic><tp:taxon-name><tp:taxon-name-part taxon-name-part-type="genus" reg="Suillus">Suillus</tp:taxon-name-part><tp:taxon-name-part taxon-name-part-type="species" reg="pseudobrevipes">pseudobrevipes</tp:taxon-name-part></tp:taxon-name></italic> complex (<xref ref-type="bibr" rid="B46">Nguyen et al. 2016</xref>; Suppl. material <xref ref-type="supplementary-material" rid="S1">1</xref>: fig. S2). The ITS phylogeny only supports one species in the <italic><tp:taxon-name><tp:taxon-name-part taxon-name-part-type="genus" reg="Suillus">Suillus</tp:taxon-name-part><tp:taxon-name-part taxon-name-part-type="species" reg="pseudobrevipes">pseudobrevipes</tp:taxon-name-part></tp:taxon-name></italic> complex and morphological variations across different developmental stages are found to be common in this complex. This may suggest <italic><tp:taxon-name><tp:taxon-name-part taxon-name-part-type="genus" reg="Suillus">S.</tp:taxon-name-part><tp:taxon-name-part taxon-name-part-type="species" reg="pseudobrevipes">pseudobrevipes</tp:taxon-name-part></tp:taxon-name></italic> complex is an actively evolving species complex. Genetic isolation by physical barriers (ex: high mountains, islands) leads to separation and speciation. Therefore, these synonyms may represent multiple species instead of morphotypes in different developmental stages.</p></tp:treatment-sec><tp:treatment-sec><!--Section generated to contain objects referenced in tp:taxon-treatment.--><table-wrap id="T3" position="float" orientation="portrait"><label>Table 3.</label><caption><p>Molecular phylogenetic support (RAxML/Bayesian) for accepted subgenera and sections in single and concatenated gene analysis. N/A = not available.</p></caption><table id="TID0E2EEM" rules="all"><tbody><tr><th rowspan="1" colspan="1">Subgenera and section names</th><th rowspan="1" colspan="1">ITS</th><th rowspan="1" colspan="1">LSU</th><th rowspan="1" colspan="1">
                  <italic>TEFα-1</italic>
                </th><th rowspan="1" colspan="1">
                  <italic>RPB1</italic>
                </th><th rowspan="1" colspan="1">
                  <italic>
                    <abbrev xmlns:xlink="http://www.w3.org/1999/xlink" xlink:title="RNA polymerase II second largest subunit" id="ABBRID0EFWHK" xlink:type="simple">RPB2</abbrev>
                  </italic>
                </th><th rowspan="1" colspan="1">Coalescence</th><th rowspan="1" colspan="1">Concatenation (ITS-LSU-<italic>TEFα-1, RPB1, <abbrev xmlns:xlink="http://www.w3.org/1999/xlink" xlink:title="RNA polymerase II second largest subunit" id="ABBRID0ESWHK" xlink:type="simple">RPB2</abbrev></italic>)</th><th rowspan="1" colspan="1">Concatenation (LSU-<italic>TEFα-1, RPB1, <abbrev xmlns:xlink="http://www.w3.org/1999/xlink" xlink:title="RNA polymerase II second largest subunit" id="ABBRID0E3WHK" xlink:type="simple">RPB2</abbrev></italic>)</th><th rowspan="1" colspan="1">Concatenation (<italic>TEFα-1, RPB1, <abbrev xmlns:xlink="http://www.w3.org/1999/xlink" xlink:title="RNA polymerase II second largest subunit" id="ABBRID0EGXHK" xlink:type="simple">RPB2</abbrev></italic> without introns)</th></tr><tr><td rowspan="1" colspan="1">
                  genus <italic><tp:taxon-name><tp:taxon-name-part taxon-name-part-type="genus" reg="Suillus">Suillus</tp:taxon-name-part></tp:taxon-name></italic></td><td rowspan="1" colspan="1">99/1.00</td><td rowspan="1" colspan="1">37/1.00</td><td rowspan="1" colspan="1">paraphyletic</td><td rowspan="1" colspan="1">99/1.00</td><td rowspan="1" colspan="1">50/1.00</td><td rowspan="1" colspan="1">0.87</td><td rowspan="1" colspan="1">100/1.00</td><td rowspan="1" colspan="1">100/1.00</td><td rowspan="1" colspan="1">92/1.00</td></tr><tr><td rowspan="1" colspan="1">
                  subg. <tp:taxon-name><tp:taxon-name-part taxon-name-part-type="genus" reg="Suillus"/><tp:taxon-name-part taxon-name-part-type="subgenus" reg="Suillus">Suillus</tp:taxon-name-part></tp:taxon-name></td><td rowspan="1" colspan="1">N/A</td><td rowspan="1" colspan="1">N/A</td><td rowspan="1" colspan="1">94/1.00</td><td rowspan="1" colspan="1">66/1.00</td><td rowspan="1" colspan="1">99/1.00</td><td rowspan="1" colspan="1">paraphyletic</td><td rowspan="1" colspan="1">100/1.00</td><td rowspan="1" colspan="1">100/1.00</td><td rowspan="1" colspan="1">100/1.00</td></tr><tr><td rowspan="1" colspan="1">
                  sect. <tp:taxon-name><tp:taxon-name-part taxon-name-part-type="genus" reg="Suillus"/><tp:taxon-name-part taxon-name-part-type="section" reg="Suillus">Suillus</tp:taxon-name-part></tp:taxon-name></td><td rowspan="1" colspan="1">N/A</td><td rowspan="1" colspan="1">N/A</td><td rowspan="1" colspan="1">paraphyletic</td><td rowspan="1" colspan="1">N/A</td><td rowspan="1" colspan="1">84/1.00</td><td rowspan="1" colspan="1">paraphyletic</td><td rowspan="1" colspan="1">N/A</td><td rowspan="1" colspan="1">83/0.97</td><td rowspan="1" colspan="1">86/0.98</td></tr><tr><td rowspan="1" colspan="1">
                  sect. <tp:taxon-name><tp:taxon-name-part taxon-name-part-type="genus" reg="Suillus"/><tp:taxon-name-part taxon-name-part-type="section" reg="Diversipedes">Diversipedes</tp:taxon-name-part></tp:taxon-name></td><td rowspan="1" colspan="1">N/A</td><td rowspan="1" colspan="1">N/A</td><td rowspan="1" colspan="1">paraphyletic</td><td rowspan="1" colspan="1">N/A</td><td rowspan="1" colspan="1">89/1.00</td><td rowspan="1" colspan="1">paraphyletic</td><td rowspan="1" colspan="1">94/1.00</td><td rowspan="1" colspan="1">97/1.00</td><td rowspan="1" colspan="1">97/1.00</td></tr><tr><td rowspan="1" colspan="1">
                  subg. <tp:taxon-name><tp:taxon-name-part taxon-name-part-type="genus" reg="Suillus"/><tp:taxon-name-part taxon-name-part-type="subgenus" reg="Boletinus">Boletinus</tp:taxon-name-part></tp:taxon-name></td><td rowspan="1" colspan="1">72/0.89</td><td rowspan="1" colspan="1">N/A</td><td rowspan="1" colspan="1">84/1.00</td><td rowspan="1" colspan="1">96/1.00</td><td rowspan="1" colspan="1">39/1.00</td><td rowspan="1" colspan="1">0.99</td><td rowspan="1" colspan="1">100/1.00</td><td rowspan="1" colspan="1">94/1.00</td><td rowspan="1" colspan="1">85/1.00</td></tr><tr><td rowspan="1" colspan="1">
                  subg. <tp:taxon-name><tp:taxon-name-part taxon-name-part-type="genus" reg="Suillus"/><tp:taxon-name-part taxon-name-part-type="subgenus" reg="Douglasia">Douglasia</tp:taxon-name-part></tp:taxon-name></td><td rowspan="1" colspan="1">95/1.00</td><td rowspan="1" colspan="1">73/1</td><td rowspan="1" colspan="1">98/1.00</td><td rowspan="1" colspan="1">63/0.99</td><td rowspan="1" colspan="1">99/1.00</td><td rowspan="1" colspan="1">0.99</td><td rowspan="1" colspan="1">100/1.00</td><td rowspan="1" colspan="1">100/1.00</td><td rowspan="1" colspan="1">100/1.00</td></tr><tr><td rowspan="1" colspan="1">
                  subg. <tp:taxon-name><tp:taxon-name-part taxon-name-part-type="genus" reg="Suillus"/><tp:taxon-name-part taxon-name-part-type="subgenus" reg="Fuscoboletinus">Fuscoboletinus</tp:taxon-name-part></tp:taxon-name></td><td rowspan="1" colspan="1">N/A</td><td rowspan="1" colspan="1">N/A</td><td rowspan="1" colspan="1">89/1.00</td><td rowspan="1" colspan="1">paraphyletic</td><td rowspan="1" colspan="1">40/0.99</td><td rowspan="1" colspan="1">N/A</td><td rowspan="1" colspan="1">93/1.00</td><td rowspan="1" colspan="1">96/1.00</td><td rowspan="1" colspan="1">96/1.00</td></tr><tr><td rowspan="1" colspan="1">
                  subg. <tp:taxon-name><tp:taxon-name-part taxon-name-part-type="genus" reg="Suillus"/><tp:taxon-name-part taxon-name-part-type="subgenus" reg="Larigni">Larigni</tp:taxon-name-part></tp:taxon-name></td><td rowspan="1" colspan="1">100/1.00</td><td rowspan="1" colspan="1">65/1</td><td rowspan="1" colspan="1">97/1.00</td><td rowspan="1" colspan="1">97/1.00</td><td rowspan="1" colspan="1">91/1.00</td><td rowspan="1" colspan="1">0.99</td><td rowspan="1" colspan="1">100/1.00</td><td rowspan="1" colspan="1">100/1.00</td><td rowspan="1" colspan="1">100/1.00</td></tr></tbody></table></table-wrap><supplementary-material xmlns:xlink="http://www.w3.org/1999/xlink" id="S1" position="float" orientation="portrait" xlink:type="simple"><object-id content-type="doi" xlink:type="simple">10.3897/imafungus.16.144260.suppl1</object-id><object-id content-type="arpha" xlink:type="simple">D54DCFE4-45BC-5F8C-BE37-90DB08E32291</object-id><label>Supplementary material 1</label><caption><p>Phylogenetic analysis, sequences accession numbers and collection details of samples</p></caption><statement content-type="dataType"><label>Data type</label><p>docx</p></statement><media xlink:href="imafungus-16-e144260-s001.docx" mimetype="application" mime-subtype="vnd.openxmlformats-officedocument.wordprocessingml.document" position="float" orientation="portrait" xlink:type="simple" id="oo_1376323.docx"><uri content-type="original_file" xlink:type="simple">https://binary.pensoft.net/file/1376323</uri></media><permissions><license xlink:type="simple"><license-p>This dataset is made available under the Open Database License (http://opendatacommons.org/licenses/odbl/1.0/). The Open Database License (ODbL) is a license agreement intended to allow users to freely share, modify, and use this Dataset while maintaining this same freedom for others, provided that the original source and author(s) are credited.</license-p></license></permissions><attrib specific-use="authors">Xiaofei Sh</attrib></supplementary-material></tp:treatment-sec><ref-list><ref id="B14"><mixed-citation xmlns:xlink="http://www.w3.org/1999/xlink" xlink:type="simple"><person-group><name name-style="western"><surname>Estadès</surname><given-names>A</given-names></name><name name-style="western"><surname>Lannoy</surname><given-names>G</given-names></name></person-group> (<year>2001</year>) <article-title><tp:taxon-name><tp:taxon-name-part taxon-name-part-type="family">Boletaceae</tp:taxon-name-part></tp:taxon-name> – Validations diverses.</article-title><source>Documents Mycologiques</source><volume>31</volume>(<issue>121</issue>): <fpage>57</fpage>–<lpage>61</lpage>.</mixed-citation></ref><ref id="B46"><mixed-citation xmlns:xlink="http://www.w3.org/1999/xlink" xlink:type="simple"><person-group><name name-style="western"><surname>Nguyen</surname><given-names>N</given-names></name><name name-style="western"><surname>Vellinga</surname><given-names>EC</given-names></name><etal/></person-group> (<year>2016</year>) <article-title>Phylogenetic assessment of global <italic><tp:taxon-name><tp:taxon-name-part taxon-name-part-type="genus">Suillus</tp:taxon-name-part></tp:taxon-name></italic> ITS sequences supports morphologically defined species and reveals synonymous and undescribed taxa.</article-title><source>Mycologia</source><volume>108</volume>(<issue>6</issue>): <fpage>1216</fpage>–<lpage>1228</lpage>.</mixed-citation></ref></ref-list></tp:taxon-treatment>
