# Supplementary material for: ﻿A subgeneric revision of the genus Suillus (Suillaceae, Boletales) and novel taxa from Eastern Asia based on morphology and multigene phylogenies
Source: IMA Fungus. 2025 Jul 17;16:e144260. doi: 10.3897/imafungus.16.144260 (PMC12290465; doi:10.3897/imafungus.16.144260)
Supplement: XML Treatment for Suillus aenoplacidus [file imafungus.16.144260-treatment4.xml]

<!DOCTYPE tp:taxon-treatment
  PUBLIC "-//TaxonX//DTD Taxonomic Treatment Publishing DTD v0 20100105//EN" "tax-treatment-NSO.dtd">
<tp:taxon-treatment xmlns:tp="http://www.plazi.org/taxpub"><tp:treatment-meta><kwd-group><label>Taxon classification</label><kwd>
                  <named-content content-type="kingdom">Animalia</named-content>
                </kwd><kwd>
                  <named-content content-type="order">Boletales</named-content>
                </kwd><kwd>
                  <named-content content-type="family">Suillaceae</named-content>
                </kwd></kwd-group><mixed-citation publication-type="journal"><person-group><name><surname>Shi</surname><given-names>Xiaofei</given-names></name><name><surname>Zhang</surname><given-names>Shiru</given-names></name><name><surname>Mueller</surname><given-names>Gregory M.</given-names></name><name><surname>Liu</surname><given-names>Peigui</given-names></name><name><surname>Yu</surname><given-names>Fuqiang</given-names></name><name><surname>Senanayake</surname><given-names>Indunil C.</given-names></name></person-group><article-title>﻿A subgeneric revision of the genus <italic><tp:taxon-name><tp:taxon-name-part taxon-name-part-type="genus" reg="Suillus">Suillus</tp:taxon-name-part></tp:taxon-name></italic> (<italic><tp:taxon-name><tp:taxon-name-part taxon-name-part-type="family">Suillaceae</tp:taxon-name-part></tp:taxon-name></italic>, <italic><tp:taxon-name><tp:taxon-name-part taxon-name-part-type="order">Boletales</tp:taxon-name-part></tp:taxon-name></italic>) and novel taxa from Eastern Asia based on morphology and multigene phylogenies</article-title><source>IMA Fungus</source><day>17</day><month>07</month><year>2025</year><volume>16</volume><pub-id pub-id-type="doi">10.3897/imafungus.16.144260</pub-id></mixed-citation></tp:treatment-meta><tp:nomenclature><label>﻿</label><tp:taxon-name>
                <object-id xmlns:xlink="http://www.w3.org/1999/xlink" content-type="arpha" xlink:type="simple">36E11F4B-F275-55F2-8AFC-33EDDE7C9DA5</object-id>
                <tp:taxon-name-part taxon-name-part-type="genus" reg="Suillus">Suillus</tp:taxon-name-part>
                <tp:taxon-name-part taxon-name-part-type="species" reg="aenoplacidus">aenoplacidus</tp:taxon-name-part>
                <object-id xmlns:xlink="http://www.w3.org/1999/xlink" content-type="mycobank" xlink:type="simple">822262</object-id>
              </tp:taxon-name><tp:taxon-authority>R. Zhang, X.F. Shi, G.M. Mueller and P.G. Liu</tp:taxon-authority><tp:taxon-status xmlns:xlink="http://www.w3.org/1999/xlink" xlink:type="simple">sp. nov.</tp:taxon-status><xref ref-type="fig" rid="F3">Figs 4</xref><xref ref-type="fig" rid="F4">, 5</xref></tp:nomenclature><tp:treatment-sec sec-type="etymology" id="SECID0EAKCM"><title>Etymology.</title><p>“<italic>aeno</italic>-” indicates the bronze color of the sticky layer of the cap. “-<italic>placidus</italic>” refers to its sister species <italic><tp:taxon-name><tp:taxon-name-part taxon-name-part-type="genus" reg="Suillus">S.</tp:taxon-name-part><tp:taxon-name-part taxon-name-part-type="species" reg="placidus">placidus</tp:taxon-name-part></tp:taxon-name></italic>.</p><fig id="F3" position="float" orientation="portrait"><object-id xmlns:xlink="http://www.w3.org/1999/xlink" content-type="doi" xlink:type="simple">10.3897/imafungus.16.144260.figure4</object-id><object-id xmlns:xlink="http://www.w3.org/1999/xlink" content-type="arpha" xlink:type="simple">B00FED47-7DB0-5F24-8769-ECC920E9EE63</object-id><label>Figure 4.</label><caption><p>Basidiomata of <italic><tp:taxon-name><tp:taxon-name-part taxon-name-part-type="genus" reg="Suillus">Suillus</tp:taxon-name-part><tp:taxon-name-part taxon-name-part-type="species" reg="aenoplacidus">aenoplacidus</tp:taxon-name-part></tp:taxon-name></italic> (holotype, <named-content xmlns:xlink="http://www.w3.org/1999/xlink" content-type="dwc:institutional_code" xlink:title="Cryptogamic Fungarium, Kunming Institute of Botany" xlink:href="http://grbio.org/institution/cryptogamic-herbarium-kunming-institute-botany" xlink:type="simple">HKAS</named-content> 71785). Scale bar: 5 cm.</p></caption><graphic xmlns:xlink="http://www.w3.org/1999/xlink" xlink:href="imafungus-16-e144260-g004.jpg" position="float" orientation="portrait" xlink:type="simple" id="oo_1376297.jpg"><uri content-type="original_file" xlink:type="simple">https://binary.pensoft.net/fig/1376297</uri></graphic></fig></tp:treatment-sec><tp:treatment-sec sec-type="diagnosis" id="SECID0ERLCM"><title>Diagnosis.</title><p><italic><tp:taxon-name><tp:taxon-name-part taxon-name-part-type="genus" reg="Suillus">Suillus</tp:taxon-name-part><tp:taxon-name-part taxon-name-part-type="species" reg="aenoplacidus">aenoplacidus</tp:taxon-name-part></tp:taxon-name></italic> has the bronze glue covering on the cap when young and a white stipe covered with whitish to reddish brown glandular dots. <italic><tp:taxon-name><tp:taxon-name-part taxon-name-part-type="genus" reg="Suillus">Suillus</tp:taxon-name-part><tp:taxon-name-part taxon-name-part-type="species" reg="aenoplacidus">aenoplacidus</tp:taxon-name-part></tp:taxon-name></italic> are associated with two-to-three needle pines.</p><fig id="F4" position="float" orientation="portrait"><object-id xmlns:xlink="http://www.w3.org/1999/xlink" content-type="doi" xlink:type="simple">10.3897/imafungus.16.144260.figure5</object-id><object-id xmlns:xlink="http://www.w3.org/1999/xlink" content-type="arpha" xlink:type="simple">25C4F3BC-0B24-5BD2-A55F-B8578402ACAA</object-id><label>Figure 5.</label><caption><p><italic><tp:taxon-name><tp:taxon-name-part taxon-name-part-type="genus" reg="Suillus">Suillus</tp:taxon-name-part><tp:taxon-name-part taxon-name-part-type="species" reg="aenoplacidus">aenoplacidus</tp:taxon-name-part></tp:taxon-name></italic> (holotype, <named-content xmlns:xlink="http://www.w3.org/1999/xlink" content-type="dwc:institutional_code" xlink:title="Cryptogamic Fungarium, Kunming Institute of Botany" xlink:href="http://grbio.org/institution/cryptogamic-herbarium-kunming-institute-botany" xlink:type="simple">HKAS</named-content> 71785). <bold>a</bold> Basidiospores; <bold>b</bold> Cheilocystidia; <bold>c</bold> Hymenium with basidia; <bold>d</bold> Pileipellis (mature specimens). Scale bars: 5 μm (<bold>a</bold>); 20 μm (<bold>b–d</bold>).</p></caption><graphic xmlns:xlink="http://www.w3.org/1999/xlink" xlink:href="imafungus-16-e144260-g005.jpg" position="float" orientation="portrait" xlink:type="simple" id="oo_1376298.jpg"><uri content-type="original_file" xlink:type="simple">https://binary.pensoft.net/fig/1376298</uri></graphic></fig></tp:treatment-sec><tp:treatment-sec sec-type="Typification" id="SECID0EVNCM"><title>Typification.</title><p><bold>China</bold>: • Yunnan Province, Dali City, Jian Chuan town, Qian Shi Mountain (<named-content xmlns:xlink="http://www.w3.org/1999/xlink" content-type="dwc:verbatimCoordinates" xlink:type="simple"><named-content content-type="geo-json" specific-use="{&#34;type&#34;:&#34;Point&#34;,&#34;coordinates&#34;:[99.888939,26.538281]}" id="NCID0EAOCM" xlink:type="simple">26°32'17.81"N, 99°53'20.18"E</named-content></named-content>, alt. 2385 m), 07 September 2009, Xiaofei Shi, Shi272 (holotype, <named-content xmlns:xlink="http://www.w3.org/1999/xlink" content-type="dwc:institutional_code" xlink:title="Cryptogamic Fungarium, Kunming Institute of Botany" xlink:href="http://grbio.org/institution/cryptogamic-herbarium-kunming-institute-botany" xlink:type="simple">HKAS</named-content> 71785).</p></tp:treatment-sec><tp:treatment-sec sec-type="GenBank" id="SECID0EJOCM"><title>GenBank.</title><p>ITS = <ext-link xmlns:xlink="http://www.w3.org/1999/xlink" xlink:href="KU721265" ext-link-type="gen" xlink:type="simple">KU721265</ext-link>; LSU = <ext-link xmlns:xlink="http://www.w3.org/1999/xlink" xlink:href="KU721386" ext-link-type="gen" xlink:type="simple">KU721386</ext-link>; <italic>TEFα-1</italic> = <ext-link xmlns:xlink="http://www.w3.org/1999/xlink" xlink:href="KU721566" ext-link-type="gen" xlink:type="simple">KU721566</ext-link></p></tp:treatment-sec><tp:treatment-sec sec-type="Morphology" id="SECID0E6OCM"><title>Morphology.</title><p><bold><italic>Pileus</italic></bold> develops from convex to plane, margin incurved when young, wavy at maturity, 2–10 cm diameter, surface viscid to glutinous, glabrous, cap covered with pallid grey (6B2) to bronze brown (5B4, 5B5, 5C5) glue over the white background, cap background color becoming yellow (4A4) at maturity. <bold><italic>Hymenophore</italic></bold> adnate to subdecurrent, pale buff (6B2) when young, beaded with pinkish buff (6B3) droplets, turning yellowish (4A5) at maturity. Does not change color when bruised. <bold><italic>Pores</italic></bold> 1 to 2 per mm, angular, compound. Pore surface covered with glandular dots. <bold><italic>Tubes</italic></bold> shallow, 2–5 mm, whitish yellow (4A2) when young, becoming yellow (4A6) with age. <bold><italic>Stipe</italic></bold> 5.0–10.0 × 0.8–1.5 cm, equal to slightly bulbous at base, solid, no veil, stipe cuticle white, covered with glandular dots, dots are whitish when young becoming brownish red (6C6, 6C7, 6D7), big and dense, almost connected to form streaks. <bold><italic>Mycelia</italic></bold> white. <bold><italic>Context</italic></bold> in pileus white to yellowish, 5–15 mm, stipe context concolorous, unchanging. <bold><italic>Spore print</italic></bold> light cinnamon brown (6C2, 6C3). <bold><italic>Odor and taste</italic></bold> indistinctive.</p><p><bold><italic>Basidiospores</italic></bold> [40/2/2] (6.5) 7–8.5 × 3.0–4.0 μm, Q = (2.00) 2.14–2.50, Q<sub>sd</sub> = 2.31 ± 0.14, smooth, oblong in face view, narrowly inequilateral with a hilar appendage in profile view, hyaline yellow or brown in KOH, tawny ochraceous in Melzer’s. <bold><italic>Basidia</italic></bold> 4-spored, clavate, bulbous, 15.0–28.0 × 5.5–8.0 μm, brown in KOH, tawny ochraceous in Melzer’s regent. <bold><italic>Hymenophoral trama</italic></bold> divergent, wrinkled, thin-walled, hyaline and mostly 2–7 μm, up to 11 μm. <bold><italic>Pleuro- and cheilocystidia</italic></bold> in fascicles, abundant, clavate, up to 100 μm long, content brown or hyaline, surrounded by brown amorphous material in KOH. <bold><italic>Pileipellis</italic></bold> densely encrusted by ochraceous granules, hyphae densely distributed as if interwoven, mostly 3–10 μm, up to 15 μm wide. <bold><italic>Stipitipellis</italic></bold> covered by patches of brown amorphous pigments, composed of interwoven hyphae about 3–15 μm, up to 23 μm wide. <bold><italic>Caulocystidia</italic></bold> abundant, covering the stipe, morphologically similar with pleuro- and cheilocystidia, basal part surrounded by brown pigments, up to 100 μm. <bold><italic>Context trama</italic></bold> hyaline, smooth, thin-walled, interwoven, similar in pileus and stipe, mostly 3–30 μm, up to 40 μm wide at the stipe base. <bold><italic>Clamp connections</italic></bold> absent.</p></tp:treatment-sec><tp:treatment-sec sec-type="habitat" id="SECID0EDRCM"><title>Habitat.</title><p>Solitary to scattered, in association with <italic><tp:taxon-name><tp:taxon-name-part taxon-name-part-type="genus" reg="Pinus">Pinus</tp:taxon-name-part><tp:taxon-name-part taxon-name-part-type="species" reg="armandii">armandii</tp:taxon-name-part></tp:taxon-name></italic> and <italic><tp:taxon-name><tp:taxon-name-part taxon-name-part-type="genus" reg="Pinus">Pinus</tp:taxon-name-part><tp:taxon-name-part taxon-name-part-type="species" reg="koraiensis">koraiensis</tp:taxon-name-part></tp:taxon-name></italic>.</p></tp:treatment-sec><tp:treatment-sec sec-type="distribution" id="SECID0E6RCM"><title>Known distribution.</title><p>Currently known from southwestern and northeastern China and Japan.</p></tp:treatment-sec><tp:treatment-sec sec-type="material" id="SECID0EESCM"><title>Specimens examined.</title><p><bold>China</bold>: • Yunnan Province, Dali City, Miaopu hill (<named-content xmlns:xlink="http://www.w3.org/1999/xlink" content-type="dwc:verbatimCoordinates" xlink:type="simple"><named-content content-type="geo-json" specific-use="{&#34;type&#34;:&#34;Point&#34;,&#34;coordinates&#34;:[100.205797,25.568700]}" id="NCID0EPSCM" xlink:type="simple">25°34'7.32"N, 100°12'20.87"E</named-content></named-content>, alt. 2208 m), 20 August 2012, Rui Zhang RZ08201204 (<named-content xmlns:xlink="http://www.w3.org/1999/xlink" content-type="dwc:institutional_code" xlink:title="Cryptogamic Fungarium, Kunming Institute of Botany" xlink:href="http://grbio.org/institution/cryptogamic-herbarium-kunming-institute-botany" xlink:type="simple">HKAS</named-content> 91431); <bold>China</bold>: • Tibetan Autonomous Prefecture, Deqin town, valley of Bai Ma Snow Mountain (<named-content xmlns:xlink="http://www.w3.org/1999/xlink" content-type="dwc:verbatimCoordinates" xlink:type="simple"><named-content content-type="geo-json" specific-use="{&#34;type&#34;:&#34;Point&#34;,&#34;coordinates&#34;:[99.038797,28.495014]}" id="NCID0E4SCM" xlink:type="simple">28°29'42.05"N, 99°02'19.67"E</named-content></named-content>, alt. 4198 m), 12 October 2011, Xiaofei Shi, Shi1026 (<named-content xmlns:xlink="http://www.w3.org/1999/xlink" content-type="dwc:institutional_code" xlink:title="Cryptogamic Fungarium, Kunming Institute of Botany" xlink:href="http://grbio.org/institution/cryptogamic-herbarium-kunming-institute-botany" xlink:type="simple">HKAS</named-content> 71999); <bold>China</bold>: • Guizhou Province, Bijie, Hezhang town, Shui Tang plantation, 18 September 2008, Xiaofei Shi, Shi193 (<named-content xmlns:xlink="http://www.w3.org/1999/xlink" content-type="dwc:institutional_code" xlink:title="Cryptogamic Fungarium, Kunming Institute of Botany" xlink:href="http://grbio.org/institution/cryptogamic-herbarium-kunming-institute-botany" xlink:type="simple">HKAS</named-content> 71752); <bold>China</bold>: • Guizhou Province, Bijie, <italic><tp:taxon-name><tp:taxon-name-part taxon-name-part-type="genus" reg="Rhododendron">Rhododendron</tp:taxon-name-part></tp:taxon-name></italic> forest in Bai Mu, 10 August 2009, Xiaofei Shi, Shi195 (<named-content xmlns:xlink="http://www.w3.org/1999/xlink" content-type="dwc:institutional_code" xlink:title="Cryptogamic Fungarium, Kunming Institute of Botany" xlink:href="http://grbio.org/institution/cryptogamic-herbarium-kunming-institute-botany" xlink:type="simple">HKAS</named-content> 63319); <bold>China</bold>: • Heilongjiang Province, Yichun City, Wuying National Forest Park (<named-content xmlns:xlink="http://www.w3.org/1999/xlink" content-type="dwc:verbatimCoordinates" xlink:type="simple"><named-content content-type="geo-json" specific-use="{&#34;type&#34;:&#34;Point&#34;,&#34;coordinates&#34;:[129.210894,48.235733]}" id="NCID0E5TCM" xlink:type="simple">48°14'08.64"N, 129°12'39.22"E</named-content></named-content>, alt. 350 m), 17 August 2010, Xiaofei Shi, Shi555 (<named-content xmlns:xlink="http://www.w3.org/1999/xlink" content-type="dwc:institutional_code" xlink:title="Cryptogamic Fungarium, Kunming Institute of Botany" xlink:href="http://grbio.org/institution/cryptogamic-herbarium-kunming-institute-botany" xlink:type="simple">HKAS</named-content> 63151); <bold>China</bold>: • Tibetan Autonomous Prefecture, Lin Zhi, 25 km away from the military base (<named-content xmlns:xlink="http://www.w3.org/1999/xlink" content-type="dwc:verbatimCoordinates" xlink:type="simple"><named-content content-type="geo-json" specific-use="{&#34;type&#34;:&#34;Point&#34;,&#34;coordinates&#34;:[94.734167,29.759433]}" id="NCID0EMUCM" xlink:type="simple">29°45.566"N, 94°44.050"E</named-content></named-content>, alt. 3150 m), 26 June 2009, A.W. Wilson Aww471.</p></tp:treatment-sec><tp:treatment-sec sec-type="notes" id="SECID0ERUCM"><title>Notes.</title><p>This species is morphologically similar to North American <italic><tp:taxon-name><tp:taxon-name-part taxon-name-part-type="genus" reg="Suillus">Suillus</tp:taxon-name-part><tp:taxon-name-part taxon-name-part-type="species" reg="weaverae">weaverae</tp:taxon-name-part></tp:taxon-name></italic> and <italic><tp:taxon-name><tp:taxon-name-part taxon-name-part-type="genus" reg="Suillus">S.</tp:taxon-name-part><tp:taxon-name-part taxon-name-part-type="species" reg="placidus">placidus</tp:taxon-name-part></tp:taxon-name></italic>. Geographical ranges and hosts are the keys to distinguish these three species. This species has often been morphologically confused with the <italic><tp:taxon-name><tp:taxon-name-part taxon-name-part-type="genus" reg="Suillus">Suillus</tp:taxon-name-part><tp:taxon-name-part taxon-name-part-type="species" reg="granulatus">granulatus</tp:taxon-name-part></tp:taxon-name></italic> complex. But <italic><tp:taxon-name><tp:taxon-name-part taxon-name-part-type="genus" reg="Suillus">Suillus</tp:taxon-name-part><tp:taxon-name-part taxon-name-part-type="species" reg="aenoplacidus">aenoplacidus</tp:taxon-name-part></tp:taxon-name></italic> is distinguished by association with five-needle pines (<tp:taxon-name><tp:taxon-name-part taxon-name-part-type="genus" reg="Pinus">Pinus</tp:taxon-name-part><tp:taxon-name-part taxon-name-part-type="infraspecific-rank">subg.</tp:taxon-name-part><tp:taxon-name-part taxon-name-part-type="subgenus" reg="Strobus">Strobus</tp:taxon-name-part></tp:taxon-name>), whereas <italic><tp:taxon-name><tp:taxon-name-part taxon-name-part-type="genus" reg="Suillus">S.</tp:taxon-name-part><tp:taxon-name-part taxon-name-part-type="species" reg="flavopunctipes">flavopunctipes</tp:taxon-name-part></tp:taxon-name></italic>, <italic><tp:taxon-name><tp:taxon-name-part taxon-name-part-type="genus" reg="Suillus">S.</tp:taxon-name-part><tp:taxon-name-part taxon-name-part-type="species" reg="granulatus">granulatus</tp:taxon-name-part></tp:taxon-name></italic>, and <italic><tp:taxon-name><tp:taxon-name-part taxon-name-part-type="genus" reg="Suillus">S.</tp:taxon-name-part><tp:taxon-name-part taxon-name-part-type="species" reg="longiflavopunctipes">longiflavopunctipes</tp:taxon-name-part></tp:taxon-name></italic> are associated with two-to-three needle pines (<tp:taxon-name><tp:taxon-name-part taxon-name-part-type="genus" reg="Pinus">Pinus</tp:taxon-name-part><tp:taxon-name-part taxon-name-part-type="infraspecific-rank">subg.</tp:taxon-name-part><tp:taxon-name-part taxon-name-part-type="subgenus" reg="Pinus">Pinus</tp:taxon-name-part></tp:taxon-name>). In addition, even though morphological features of the caps are similar, stipe features are very distinct. <italic><tp:taxon-name><tp:taxon-name-part taxon-name-part-type="genus" reg="Suillus">Suillus</tp:taxon-name-part><tp:taxon-name-part taxon-name-part-type="species" reg="aenoplacidus">aenoplacidus</tp:taxon-name-part></tp:taxon-name></italic> has a white stipe covered with whitish to reddish brown glandular dots; <italic><tp:taxon-name><tp:taxon-name-part taxon-name-part-type="genus" reg="Suillus">S.</tp:taxon-name-part><tp:taxon-name-part taxon-name-part-type="species" reg="flavopunctipes">flavopunctipes</tp:taxon-name-part></tp:taxon-name></italic> and <italic><tp:taxon-name><tp:taxon-name-part taxon-name-part-type="genus" reg="Suillus">S.</tp:taxon-name-part><tp:taxon-name-part taxon-name-part-type="species" reg="longiflavopunctipes">longiflavopunctipes</tp:taxon-name-part></tp:taxon-name></italic> have yellowish stipes, especially close to apex, and their glandular dots develop from yellow to brown. A potential new species, sister to <italic><tp:taxon-name><tp:taxon-name-part taxon-name-part-type="genus" reg="Suillus">S.</tp:taxon-name-part><tp:taxon-name-part taxon-name-part-type="species" reg="aenoplacidus">aenoplacidus</tp:taxon-name-part></tp:taxon-name></italic>, from Japan has been identified in the ITS phylogeny (Suppl. material <xref ref-type="supplementary-material" rid="S1">1</xref>: fig. S2).</p></tp:treatment-sec><tp:treatment-sec><!--Section generated to contain objects referenced in tp:taxon-treatment.--><supplementary-material xmlns:xlink="http://www.w3.org/1999/xlink" id="S1" position="float" orientation="portrait" xlink:type="simple"><object-id content-type="doi" xlink:type="simple">10.3897/imafungus.16.144260.suppl1</object-id><object-id content-type="arpha" xlink:type="simple">D54DCFE4-45BC-5F8C-BE37-90DB08E32291</object-id><label>Supplementary material 1</label><caption><p>Phylogenetic analysis, sequences accession numbers and collection details of samples</p></caption><statement content-type="dataType"><label>Data type</label><p>docx</p></statement><media xlink:href="imafungus-16-e144260-s001.docx" mimetype="application" mime-subtype="vnd.openxmlformats-officedocument.wordprocessingml.document" position="float" orientation="portrait" xlink:type="simple" id="oo_1376323.docx"><uri content-type="original_file" xlink:type="simple">https://binary.pensoft.net/file/1376323</uri></media><permissions><license xlink:type="simple"><license-p>This dataset is made available under the Open Database License (http://opendatacommons.org/licenses/odbl/1.0/). The Open Database License (ODbL) is a license agreement intended to allow users to freely share, modify, and use this Dataset while maintaining this same freedom for others, provided that the original source and author(s) are credited.</license-p></license></permissions><attrib specific-use="authors">Xiaofei Sh</attrib></supplementary-material></tp:treatment-sec></tp:taxon-treatment>
