# Supplementary material for: ﻿A subgeneric revision of the genus Suillus (Suillaceae, Boletales) and novel taxa from Eastern Asia based on morphology and multigene phylogenies
Source: IMA Fungus. 2025 Jul 17;16:e144260. doi: 10.3897/imafungus.16.144260 (PMC12290465; doi:10.3897/imafungus.16.144260)
Supplement: XML Treatment for Suillus flavopunctipes [file imafungus.16.144260-treatment5.xml]

<!DOCTYPE tp:taxon-treatment
  PUBLIC "-//TaxonX//DTD Taxonomic Treatment Publishing DTD v0 20100105//EN" "tax-treatment-NSO.dtd">
<tp:taxon-treatment xmlns:tp="http://www.plazi.org/taxpub"><tp:treatment-meta><kwd-group><label>Taxon classification</label><kwd>
                  <named-content content-type="kingdom">Animalia</named-content>
                </kwd><kwd>
                  <named-content content-type="order">Boletales</named-content>
                </kwd><kwd>
                  <named-content content-type="family">Suillaceae</named-content>
                </kwd></kwd-group><mixed-citation publication-type="journal"><person-group><name><surname>Shi</surname><given-names>Xiaofei</given-names></name><name><surname>Zhang</surname><given-names>Shiru</given-names></name><name><surname>Mueller</surname><given-names>Gregory M.</given-names></name><name><surname>Liu</surname><given-names>Peigui</given-names></name><name><surname>Yu</surname><given-names>Fuqiang</given-names></name><name><surname>Senanayake</surname><given-names>Indunil C.</given-names></name></person-group><article-title>﻿A subgeneric revision of the genus <italic><tp:taxon-name><tp:taxon-name-part taxon-name-part-type="genus" reg="Suillus">Suillus</tp:taxon-name-part></tp:taxon-name></italic> (<italic><tp:taxon-name><tp:taxon-name-part taxon-name-part-type="family">Suillaceae</tp:taxon-name-part></tp:taxon-name></italic>, <italic><tp:taxon-name><tp:taxon-name-part taxon-name-part-type="order">Boletales</tp:taxon-name-part></tp:taxon-name></italic>) and novel taxa from Eastern Asia based on morphology and multigene phylogenies</article-title><source>IMA Fungus</source><day>17</day><month>07</month><year>2025</year><volume>16</volume><pub-id pub-id-type="doi">10.3897/imafungus.16.144260</pub-id></mixed-citation></tp:treatment-meta><tp:nomenclature><label>﻿</label><tp:taxon-name>
                <object-id xmlns:xlink="http://www.w3.org/1999/xlink" content-type="arpha" xlink:type="simple">E9D9419D-4226-5877-8C91-FF91BF6B6D26</object-id>
                <tp:taxon-name-part taxon-name-part-type="genus" reg="Suillus">Suillus</tp:taxon-name-part>
                <tp:taxon-name-part taxon-name-part-type="species" reg="flavopunctipes">flavopunctipes</tp:taxon-name-part>
                <object-id xmlns:xlink="http://www.w3.org/1999/xlink" content-type="mycobank" xlink:type="simple">822263</object-id>
              </tp:taxon-name><tp:taxon-authority>R. Zhang, X.F. Shi, G.M. Mueller &amp; P.G. Liu</tp:taxon-authority><tp:taxon-status xmlns:xlink="http://www.w3.org/1999/xlink" xlink:type="simple">sp. nov.</tp:taxon-status><xref ref-type="fig" rid="F5">Figs 6</xref><xref ref-type="fig" rid="F6">, 7</xref></tp:nomenclature><tp:treatment-sec sec-type="etymology" id="SECID0EA2CM"><title>Etymology.</title><p>The epithet refers to the yellow (flavo-) glandular dots (-punctipes) found on the stipe in young sporophores.</p><fig id="F5" position="float" orientation="portrait"><object-id xmlns:xlink="http://www.w3.org/1999/xlink" content-type="doi" xlink:type="simple">10.3897/imafungus.16.144260.figure6</object-id><object-id xmlns:xlink="http://www.w3.org/1999/xlink" content-type="arpha" xlink:type="simple">37317E50-8136-55D3-B7BE-D703CA1B396D</object-id><label>Figure 6.</label><caption><p>Basidiomata of <italic><tp:taxon-name><tp:taxon-name-part taxon-name-part-type="genus" reg="Suillus">Suillus</tp:taxon-name-part><tp:taxon-name-part taxon-name-part-type="species" reg="flavopunctipes">flavopunctipes</tp:taxon-name-part></tp:taxon-name></italic> (holotype, <named-content xmlns:xlink="http://www.w3.org/1999/xlink" content-type="dwc:institutional_code" xlink:title="Cryptogamic Fungarium, Kunming Institute of Botany" xlink:href="http://grbio.org/institution/cryptogamic-herbarium-kunming-institute-botany" xlink:type="simple">HKAS</named-content> 91433). Scale bar: 5 cm.</p></caption><graphic xmlns:xlink="http://www.w3.org/1999/xlink" xlink:href="imafungus-16-e144260-g006.jpg" position="float" orientation="portrait" xlink:type="simple" id="oo_1376299.jpg"><uri content-type="original_file" xlink:type="simple">https://binary.pensoft.net/fig/1376299</uri></graphic></fig></tp:treatment-sec><tp:treatment-sec sec-type="diagnosis" id="SECID0EB3CM"><title>Diagnosis.</title><p><italic><tp:taxon-name><tp:taxon-name-part taxon-name-part-type="genus" reg="Suillus">Suillus</tp:taxon-name-part><tp:taxon-name-part taxon-name-part-type="species" reg="flavopunctipes">flavopunctipes</tp:taxon-name-part></tp:taxon-name></italic> is in the <italic><tp:taxon-name><tp:taxon-name-part taxon-name-part-type="genus" reg="Suillus">Suillus</tp:taxon-name-part><tp:taxon-name-part taxon-name-part-type="species" reg="granulatus">granulatus</tp:taxon-name-part></tp:taxon-name></italic> morphological complex. This species can easily be differentiated from <italic><tp:taxon-name><tp:taxon-name-part taxon-name-part-type="genus" reg="Suillus">S.</tp:taxon-name-part><tp:taxon-name-part taxon-name-part-type="species" reg="granulatus">granulatus</tp:taxon-name-part></tp:taxon-name></italic> and <italic><tp:taxon-name><tp:taxon-name-part taxon-name-part-type="genus" reg="Suillus">S.</tp:taxon-name-part><tp:taxon-name-part taxon-name-part-type="species" reg="longiflavopunctipes">longiflavopunctipes</tp:taxon-name-part></tp:taxon-name></italic> by its host association with <italic><tp:taxon-name><tp:taxon-name-part taxon-name-part-type="genus" reg="Pinus">Pinus</tp:taxon-name-part><tp:taxon-name-part taxon-name-part-type="species" reg="yunnanensis">yunnanensis</tp:taxon-name-part></tp:taxon-name></italic> and <italic><tp:taxon-name><tp:taxon-name-part taxon-name-part-type="genus" reg="Pinus">P.</tp:taxon-name-part><tp:taxon-name-part taxon-name-part-type="species" reg="massoniana">massoniana</tp:taxon-name-part></tp:taxon-name></italic> in southern China.</p><fig id="F6" position="float" orientation="portrait"><object-id xmlns:xlink="http://www.w3.org/1999/xlink" content-type="doi" xlink:type="simple">10.3897/imafungus.16.144260.figure7</object-id><object-id xmlns:xlink="http://www.w3.org/1999/xlink" content-type="arpha" xlink:type="simple">B2202A63-8E56-55E0-B748-E935D0C7C5D7</object-id><label>Figure 7.</label><caption><p><italic><tp:taxon-name><tp:taxon-name-part taxon-name-part-type="genus" reg="Suillus">Suillus</tp:taxon-name-part><tp:taxon-name-part taxon-name-part-type="species" reg="flavopunctipes">flavopunctipes</tp:taxon-name-part></tp:taxon-name></italic> (holotype, <named-content xmlns:xlink="http://www.w3.org/1999/xlink" content-type="dwc:institutional_code" xlink:title="Cryptogamic Fungarium, Kunming Institute of Botany" xlink:href="http://grbio.org/institution/cryptogamic-herbarium-kunming-institute-botany" xlink:type="simple">HKAS</named-content> 91433). <bold>a</bold> Basidiospores; <bold>b</bold>. Cheilocystidia; <bold>c</bold>. Hymenium with basidia; <bold>d</bold>. Pileipellis (mature specimens). Scale bars: 5 μm (<bold>a</bold>); 20 μm (<bold>b–d</bold>).</p></caption><graphic xmlns:xlink="http://www.w3.org/1999/xlink" xlink:href="imafungus-16-e144260-g007.jpg" position="float" orientation="portrait" xlink:type="simple" id="oo_1376300.jpg"><uri content-type="original_file" xlink:type="simple">https://binary.pensoft.net/fig/1376300</uri></graphic></fig></tp:treatment-sec><tp:treatment-sec sec-type="Typification" id="SECID0ER6CM"><title>Typification.</title><p><bold>China</bold>: • Yunnan Province, Dali City, Miao-pu hill (<named-content xmlns:xlink="http://www.w3.org/1999/xlink" content-type="dwc:verbatimCoordinates" xlink:type="simple"><named-content content-type="geo-json" specific-use="{&#34;type&#34;:&#34;Point&#34;,&#34;coordinates&#34;:[100.205797,25.568700]}" id="NCID0E36CM" xlink:type="simple">25°34'07.32"N, 100°12'20.87"E</named-content></named-content>, alt. 2208 m), 20 August 2012, Rui Zhang RZ08201207 (holotype <named-content xmlns:xlink="http://www.w3.org/1999/xlink" content-type="dwc:institutional_code" xlink:title="Cryptogamic Fungarium, Kunming Institute of Botany" xlink:href="http://grbio.org/institution/cryptogamic-herbarium-kunming-institute-botany" xlink:type="simple">HKAS</named-content> 91433).</p></tp:treatment-sec><tp:treatment-sec sec-type="Morphology" id="SECID0EFADM"><title>Morphology.</title><p><bold><italic>Pileus</italic></bold> develops from hemispherical to convex or broadly convex, 1–10 cm diameter, surface viscid to glutinous in young or when moist, glabrous, all white or with a brown glutinous layer when young, developing brown (6D5 to 6F7) patches or streaks above the yellow background (4A5, 4A6) due to deposition of basidiospores from overlaying sporophores which are captured by the glutinous layer which becomes dried out. <bold><italic>Hymenophore</italic></bold> adnate to subdecurrent, yellow (3A5), surface covered with yellowish milky droplets when young, dotted with brownish dots in age. Does not change color when bruised. Tube mouths small, 1 to 3 per mm, angular. <bold><italic>Tubes</italic></bold> 0.5–5 mm deep, concolorous with pore surface. <bold><italic>Stipe</italic></bold> 1.5–6 × 0.5–2.0 cm, cylindrical or tapering downwards, solid, lacking annulus, background color pallid when young, becoming yellowish in apex. Covered with connected glandular dots that form streaks, glandular dots change from yellow (3A4) to cinnamon brown (6E5–6E7) at maturity. <bold><italic>Context</italic></bold> yellowish white to yellow (3A3, 3A4) in both pileus and stipe. Does not change color when exposed. <bold><italic>Spore print</italic></bold> dark cinnamon brown (6F5–6F7), usually in mass. <bold><italic>Odor and taste</italic></bold> pleasant smell, taste indistinctive.</p><p><bold><italic>Basidiospores</italic></bold> [40/2/2] 8.0–9.5 × 3.0–4.0 μm, Q = (2.00) 2.29–2.83 (3.17), Q<sub>sd</sub> = 2.49 ± 0.24, smooth, oblong in face view, narrowly inequilateral with a hilar appendage in profile view, hyaline yellow or brown in KOH, tawny ochraceous in Melzer’s. <bold><italic>Basidia</italic></bold> 4-spored, clavate, bulbous, 15.0–20.0 × 5.0–6.0 μm, hyaline yellow in KOH, tawny ochraceous in Melzer’s. <bold><italic>Hymenophoral trama</italic></bold> divergent, wrinkled, thin-walled, hyaline and 5–11(-16) μm. <bold><italic>Pleuro- and cheilocystidia</italic></bold> in fascicles, abundant, clavate, up to 70 μm long, contents brown or hyaline, surrounded by brown amorphous material in KOH. <bold><italic>Pileipellis</italic></bold> encrusted by tiny hyaline or ochraceous granules, hyphae densely distributed as if interwoven in yellowish glue in KOH, 3–7(-10) μm. <bold><italic>Stipitipellis</italic></bold> covered by patches of brown amorphous pigment, composed of interwoven hyphae about 3–9 μm wide. <bold><italic>Caulocystidia</italic></bold> abundant over the stipe, morphologically similar with pleuro- and cheilocystidia, base surrounded by brown pigment, up to 100 μm. <bold><italic>Context trama</italic></bold> hyaline, smooth, thin-walled, interwoven, similar in pileus and stipe, mostly 3–30 μm, up to 40 μm wide at stipe base. <bold><italic>Clamp connections</italic></bold> absent.</p></tp:treatment-sec><tp:treatment-sec sec-type="habitat" id="SECID0EDCDM"><title>Habitat.</title><p>Gregarious, in association with <italic><tp:taxon-name><tp:taxon-name-part taxon-name-part-type="genus" reg="Pinus">Pinus</tp:taxon-name-part><tp:taxon-name-part taxon-name-part-type="species" reg="yunnanensis">yunnanensis</tp:taxon-name-part></tp:taxon-name></italic> and <italic><tp:taxon-name><tp:taxon-name-part taxon-name-part-type="genus" reg="Pinus">P.</tp:taxon-name-part><tp:taxon-name-part taxon-name-part-type="species" reg="massoniana">massoniana</tp:taxon-name-part></tp:taxon-name></italic>.</p></tp:treatment-sec><tp:treatment-sec sec-type="distribution" id="SECID0E6CDM"><title>Known distribution.</title><p>Mainly distributed in southern China, extending north to Henan Province along with <italic><tp:taxon-name><tp:taxon-name-part taxon-name-part-type="genus" reg="Pinus">P.</tp:taxon-name-part><tp:taxon-name-part taxon-name-part-type="species" reg="massoniana">massoniana</tp:taxon-name-part></tp:taxon-name></italic>.</p></tp:treatment-sec><tp:treatment-sec sec-type="material" id="SECID0EQDDM"><title>Specimens examined.</title><p><bold>China</bold>: • Yunnan Province, Baoshan City, Long-yang, Banqiao town, Qingshui village (alt. 1800 m), 20 August 2009, Gang Wu, GangWu 98 (<named-content xmlns:xlink="http://www.w3.org/1999/xlink" content-type="dwc:institutional_code" xlink:title="Cryptogamic Fungarium, Kunming Institute of Botany" xlink:href="http://grbio.org/institution/cryptogamic-herbarium-kunming-institute-botany" xlink:type="simple">HKAS</named-content> 57630); <bold>China</bold>: • Guangdong Province, Lecang Xian, Jiufeng town, Shi Er Du Shui conservative region, 15 September 2011, Xiaofei Shi, Shi961 (<named-content xmlns:xlink="http://www.w3.org/1999/xlink" content-type="dwc:institutional_code" xlink:title="Cryptogamic Fungarium, Kunming Institute of Botany" xlink:href="http://grbio.org/institution/cryptogamic-herbarium-kunming-institute-botany" xlink:type="simple">HKAS</named-content> 71974); <bold>China</bold>: • Henan Province, Nanyang City, Nei Xiang County, Qili Ping pine forest (alt. 720 m), 7 August 2010, Xiaofei Shi, Shi440 (<named-content xmlns:xlink="http://www.w3.org/1999/xlink" content-type="dwc:institutional_code" xlink:title="Cryptogamic Fungarium, Kunming Institute of Botany" xlink:href="http://grbio.org/institution/cryptogamic-herbarium-kunming-institute-botany" xlink:type="simple">HKAS</named-content> 63242); <bold>China</bold>: • Hubei Province, Shiyan City, Fang Xian, Xi Song town, Xi Ping village (alt. 1200 m), 31 July 2011, Xiaofei Shi, Shi762 (<named-content xmlns:xlink="http://www.w3.org/1999/xlink" content-type="dwc:institutional_code" xlink:title="Cryptogamic Fungarium, Kunming Institute of Botany" xlink:href="http://grbio.org/institution/cryptogamic-herbarium-kunming-institute-botany" xlink:type="simple">HKAS</named-content> 71892); <bold>China</bold>: • Fujian Province, Wuyi Shan City, Long Jing Mountain (alt. 300 m), 4 September 2011, Xiaofei Shi, Shi883 (<named-content xmlns:xlink="http://www.w3.org/1999/xlink" content-type="dwc:institutional_code" xlink:title="Cryptogamic Fungarium, Kunming Institute of Botany" xlink:href="http://grbio.org/institution/cryptogamic-herbarium-kunming-institute-botany" xlink:type="simple">HKAS</named-content> 71943).</p></tp:treatment-sec><tp:treatment-sec sec-type="GenBank" id="SECID0EUEDM"><title>GenBank.</title><p>ITS = <ext-link xmlns:xlink="http://www.w3.org/1999/xlink" xlink:href="KX342861" ext-link-type="gen" xlink:type="simple">KX342861</ext-link>; LSU = <ext-link xmlns:xlink="http://www.w3.org/1999/xlink" xlink:href="KU721336" ext-link-type="gen" xlink:type="simple">KU721336</ext-link>; <italic>TEFα-1</italic> = <ext-link xmlns:xlink="http://www.w3.org/1999/xlink" xlink:href="KU721624" ext-link-type="gen" xlink:type="simple">KU721624</ext-link>; <italic>RPB1</italic> = <ext-link xmlns:xlink="http://www.w3.org/1999/xlink" xlink:href="KU852282" ext-link-type="gen" xlink:type="simple">KU852282</ext-link>; <italic><abbrev xmlns:xlink="http://www.w3.org/1999/xlink" xlink:title="RNA polymerase II second largest subunit" id="ABBRID0ETFDM" xlink:type="simple">RPB2</abbrev></italic> = <ext-link xmlns:xlink="http://www.w3.org/1999/xlink" xlink:href="KU852298" ext-link-type="gen" xlink:type="simple">KU852298</ext-link>.</p></tp:treatment-sec><tp:treatment-sec sec-type="notes" id="SECID0E3FDM"><title>Notes.</title><p>See above for comparisons of this species with <italic><tp:taxon-name><tp:taxon-name-part taxon-name-part-type="genus" reg="Suillus">Suillus</tp:taxon-name-part><tp:taxon-name-part taxon-name-part-type="species" reg="aenoplacidus">aenoplacidus</tp:taxon-name-part></tp:taxon-name></italic>. Within the <italic><tp:taxon-name><tp:taxon-name-part taxon-name-part-type="genus" reg="Suillus">Suillus</tp:taxon-name-part><tp:taxon-name-part taxon-name-part-type="species" reg="granulatus">granulatus</tp:taxon-name-part></tp:taxon-name></italic> complex, this species can easily be differentiated from <italic><tp:taxon-name><tp:taxon-name-part taxon-name-part-type="genus" reg="Suillus">S.</tp:taxon-name-part><tp:taxon-name-part taxon-name-part-type="species" reg="granulatus">granulatus</tp:taxon-name-part></tp:taxon-name></italic> and <italic><tp:taxon-name><tp:taxon-name-part taxon-name-part-type="genus" reg="Suillus">S.</tp:taxon-name-part><tp:taxon-name-part taxon-name-part-type="species" reg="longiflavopunctipes">longiflavopunctipes</tp:taxon-name-part></tp:taxon-name></italic> by its host association and geographic range. <italic><tp:taxon-name><tp:taxon-name-part taxon-name-part-type="genus" reg="Suillus">Suillus</tp:taxon-name-part><tp:taxon-name-part taxon-name-part-type="species" reg="flavopunctipes">flavopunctipes</tp:taxon-name-part></tp:taxon-name></italic> is a southern China species associated with <italic><tp:taxon-name><tp:taxon-name-part taxon-name-part-type="genus" reg="Pinus">Pinus</tp:taxon-name-part><tp:taxon-name-part taxon-name-part-type="species" reg="yunnanensis">yunnanensis</tp:taxon-name-part></tp:taxon-name></italic> and <italic><tp:taxon-name><tp:taxon-name-part taxon-name-part-type="genus" reg="Pinus">P.</tp:taxon-name-part><tp:taxon-name-part taxon-name-part-type="species" reg="massoniana">massoniana</tp:taxon-name-part></tp:taxon-name></italic>. Morphological characters, including color variations and stipe length, are not stable across large collections and can be affected by growing conditions. For molecular studies, the ITS phylogeny alone can resolve the three species in the <italic><tp:taxon-name><tp:taxon-name-part taxon-name-part-type="genus" reg="Suillus">Suillus</tp:taxon-name-part><tp:taxon-name-part taxon-name-part-type="species" reg="granulatus">granulatus</tp:taxon-name-part></tp:taxon-name></italic> complex with high support.</p></tp:treatment-sec></tp:taxon-treatment>
