# Supplementary material for: ﻿A subgeneric revision of the genus Suillus (Suillaceae, Boletales) and novel taxa from Eastern Asia based on morphology and multigene phylogenies
Source: IMA Fungus. 2025 Jul 17;16:e144260. doi: 10.3897/imafungus.16.144260 (PMC12290465; doi:10.3897/imafungus.16.144260)
Supplement: XML Treatment for Suillus longiflavopunctipes [file imafungus.16.144260-treatment6.xml]

<!DOCTYPE tp:taxon-treatment
  PUBLIC "-//TaxonX//DTD Taxonomic Treatment Publishing DTD v0 20100105//EN" "tax-treatment-NSO.dtd">
<tp:taxon-treatment xmlns:tp="http://www.plazi.org/taxpub"><tp:treatment-meta><kwd-group><label>Taxon classification</label><kwd>
                  <named-content content-type="kingdom">Animalia</named-content>
                </kwd><kwd>
                  <named-content content-type="order">Boletales</named-content>
                </kwd><kwd>
                  <named-content content-type="family">Suillaceae</named-content>
                </kwd></kwd-group><mixed-citation publication-type="journal"><person-group><name><surname>Shi</surname><given-names>Xiaofei</given-names></name><name><surname>Zhang</surname><given-names>Shiru</given-names></name><name><surname>Mueller</surname><given-names>Gregory M.</given-names></name><name><surname>Liu</surname><given-names>Peigui</given-names></name><name><surname>Yu</surname><given-names>Fuqiang</given-names></name><name><surname>Senanayake</surname><given-names>Indunil C.</given-names></name></person-group><article-title>﻿A subgeneric revision of the genus <italic><tp:taxon-name><tp:taxon-name-part taxon-name-part-type="genus" reg="Suillus">Suillus</tp:taxon-name-part></tp:taxon-name></italic> (<italic><tp:taxon-name><tp:taxon-name-part taxon-name-part-type="family">Suillaceae</tp:taxon-name-part></tp:taxon-name></italic>, <italic><tp:taxon-name><tp:taxon-name-part taxon-name-part-type="order">Boletales</tp:taxon-name-part></tp:taxon-name></italic>) and novel taxa from Eastern Asia based on morphology and multigene phylogenies</article-title><source>IMA Fungus</source><day>17</day><month>07</month><year>2025</year><volume>16</volume><pub-id pub-id-type="doi">10.3897/imafungus.16.144260</pub-id></mixed-citation></tp:treatment-meta><tp:nomenclature><label>﻿</label><tp:taxon-name>
                <object-id xmlns:xlink="http://www.w3.org/1999/xlink" content-type="arpha" xlink:type="simple">C55D8A0B-D5FB-5B0A-B2FB-69A8E27124F3</object-id>
                <tp:taxon-name-part taxon-name-part-type="genus" reg="Suillus">Suillus</tp:taxon-name-part>
                <tp:taxon-name-part taxon-name-part-type="species" reg="longiflavopunctipes">longiflavopunctipes</tp:taxon-name-part>
                <object-id xmlns:xlink="http://www.w3.org/1999/xlink" content-type="mycobank" xlink:type="simple">822264</object-id>
              </tp:taxon-name><tp:taxon-authority>R. Zhang, X.F. Shi, G.M. Mueller and P.G. Liu</tp:taxon-authority><tp:taxon-status xmlns:xlink="http://www.w3.org/1999/xlink" xlink:type="simple">sp. nov.</tp:taxon-status><xref ref-type="fig" rid="F7">Figs 8</xref><xref ref-type="fig" rid="F8">, 9</xref></tp:nomenclature><tp:treatment-sec sec-type="etymology" id="SECID0EMKDM"><title>Etymology.</title><p>“<italic>longi</italic>-” means that the stipe of young sporophore is comparatively longer than that of <italic><tp:taxon-name><tp:taxon-name-part taxon-name-part-type="genus" reg="Suillus">S.</tp:taxon-name-part><tp:taxon-name-part taxon-name-part-type="species" reg="flavopunctipes">flavopunctipes</tp:taxon-name-part></tp:taxon-name></italic>.</p><fig id="F7" position="float" orientation="portrait"><object-id xmlns:xlink="http://www.w3.org/1999/xlink" content-type="doi" xlink:type="simple">10.3897/imafungus.16.144260.figure8</object-id><object-id xmlns:xlink="http://www.w3.org/1999/xlink" content-type="arpha" xlink:type="simple">8B0EB61E-5DB9-56FC-AE5B-374F44038903</object-id><label>Figure 8.</label><caption><p>Basidiomata of <italic><tp:taxon-name><tp:taxon-name-part taxon-name-part-type="genus" reg="Suillus">Suillus</tp:taxon-name-part><tp:taxon-name-part taxon-name-part-type="species" reg="longiflavopunctipes">longiflavopunctipes</tp:taxon-name-part></tp:taxon-name></italic> (holotype, <named-content xmlns:xlink="http://www.w3.org/1999/xlink" content-type="dwc:institutional_code" xlink:title="Cryptogamic Fungarium, Kunming Institute of Botany" xlink:href="http://grbio.org/institution/cryptogamic-herbarium-kunming-institute-botany" xlink:type="simple">HKAS</named-content> 71922). <bold>a</bold> Mature basidiomata. <bold>b</bold> Young basidiomata. Scale bar: 5 cm.</p></caption><graphic xmlns:xlink="http://www.w3.org/1999/xlink" xlink:href="imafungus-16-e144260-g008.jpg" position="float" orientation="portrait" xlink:type="simple" id="oo_1376301.jpg"><uri content-type="original_file" xlink:type="simple">https://binary.pensoft.net/fig/1376301</uri></graphic></fig></tp:treatment-sec><tp:treatment-sec sec-type="diagnosis" id="SECID0E6LDM"><title>Diagnosis.</title><p><italic><tp:taxon-name><tp:taxon-name-part taxon-name-part-type="genus" reg="Suillus">Suillus</tp:taxon-name-part><tp:taxon-name-part taxon-name-part-type="species" reg="longiflavopunctipes">longiflavopunctipes</tp:taxon-name-part></tp:taxon-name></italic> young sporocarps have comparatively longer stipes than other similar species in the <italic><tp:taxon-name><tp:taxon-name-part taxon-name-part-type="genus" reg="Suillus">S.</tp:taxon-name-part><tp:taxon-name-part taxon-name-part-type="species" reg="granulatus">granulatus</tp:taxon-name-part></tp:taxon-name></italic> morphological complex. This species is associated with <italic><tp:taxon-name><tp:taxon-name-part taxon-name-part-type="genus" reg="Pinus">Pinus</tp:taxon-name-part><tp:taxon-name-part taxon-name-part-type="species" reg="densiflora">densiflora</tp:taxon-name-part></tp:taxon-name></italic> and <italic><tp:taxon-name><tp:taxon-name-part taxon-name-part-type="genus" reg="Pinus">P.</tp:taxon-name-part><tp:taxon-name-part taxon-name-part-type="species" reg="thunbergii">thunbergii</tp:taxon-name-part></tp:taxon-name></italic>, and one collection is with <tp:taxon-name><tp:taxon-name-part taxon-name-part-type="genus" reg="Pinus">P.</tp:taxon-name-part><tp:taxon-name-part taxon-name-part-type="species" reg="sylvestris">sylvestris</tp:taxon-name-part><tp:taxon-name-part taxon-name-part-type="infraspecific-rank">var.</tp:taxon-name-part><tp:taxon-name-part taxon-name-part-type="variety" reg="sylvestriformis">sylvestriformis</tp:taxon-name-part></tp:taxon-name>.</p><fig id="F8" position="float" orientation="portrait"><object-id xmlns:xlink="http://www.w3.org/1999/xlink" content-type="doi" xlink:type="simple">10.3897/imafungus.16.144260.figure9</object-id><object-id xmlns:xlink="http://www.w3.org/1999/xlink" content-type="arpha" xlink:type="simple">EFE8F547-6101-5C8F-A661-783190AFEDF8</object-id><label>Figure 9.</label><caption><p><italic><tp:taxon-name><tp:taxon-name-part taxon-name-part-type="genus" reg="Suillus">Suillus</tp:taxon-name-part><tp:taxon-name-part taxon-name-part-type="species" reg="longiflavopunctipes">longiflavopunctipes</tp:taxon-name-part></tp:taxon-name></italic> (holotype, <named-content xmlns:xlink="http://www.w3.org/1999/xlink" content-type="dwc:institutional_code" xlink:title="Cryptogamic Fungarium, Kunming Institute of Botany" xlink:href="http://grbio.org/institution/cryptogamic-herbarium-kunming-institute-botany" xlink:type="simple">HKAS</named-content> 71922). <bold>a</bold> Basidiospores; <bold>b</bold> Cheilocystidia; <bold>c</bold> Hymenium with basidia; <bold>d</bold> Pileipellis (mature specimens). Scale bars: 5 μm (<bold>a</bold>); 20 μm (<bold>b–d</bold>).</p></caption><graphic xmlns:xlink="http://www.w3.org/1999/xlink" xlink:href="imafungus-16-e144260-g009.jpg" position="float" orientation="portrait" xlink:type="simple" id="oo_1376302.jpg"><uri content-type="original_file" xlink:type="simple">https://binary.pensoft.net/fig/1376302</uri></graphic></fig></tp:treatment-sec><tp:treatment-sec sec-type="Typification" id="SECID0EKPDM"><title>Typification.</title><p><bold>China</bold>: • Shandong Province, Linyi City, Pingyi town, Dianzi Plantation (<named-content xmlns:xlink="http://www.w3.org/1999/xlink" content-type="dwc:verbatimCoordinates" xlink:type="simple"><named-content content-type="geo-json" specific-use="{&#34;type&#34;:&#34;Point&#34;,&#34;coordinates&#34;:[117.920117,35.539483]}" id="NCID0EVPDM" xlink:type="simple">35°32'22.14"N, 117°55'12.42"E</named-content></named-content>, alt. 250 m), 24 August 2011, Xiaofei Shi, Shi828 (holotype, <named-content xmlns:xlink="http://www.w3.org/1999/xlink" content-type="dwc:institutional_code" xlink:title="Cryptogamic Fungarium, Kunming Institute of Botany" xlink:href="http://grbio.org/institution/cryptogamic-herbarium-kunming-institute-botany" xlink:type="simple">HKAS</named-content> 71922).</p></tp:treatment-sec><tp:treatment-sec sec-type="GenBank" id="SECID0E5PDM"><title>GenBank.</title><p>ITS = <ext-link xmlns:xlink="http://www.w3.org/1999/xlink" xlink:href="KU721235" ext-link-type="gen" xlink:type="simple">KU721235</ext-link>; LSU = <ext-link xmlns:xlink="http://www.w3.org/1999/xlink" xlink:href="KU721340" ext-link-type="gen" xlink:type="simple">KU721340</ext-link>; <italic>RPB1</italic> = <ext-link xmlns:xlink="http://www.w3.org/1999/xlink" xlink:href="KU852195" ext-link-type="gen" xlink:type="simple">KU852195</ext-link>; <italic><abbrev xmlns:xlink="http://www.w3.org/1999/xlink" xlink:title="RNA polymerase II second largest subunit" id="ABBRID0EWQDM" xlink:type="simple">RPB2</abbrev></italic> = <ext-link xmlns:xlink="http://www.w3.org/1999/xlink" xlink:href="KU852296" ext-link-type="gen" xlink:type="simple">KU852296</ext-link>.</p></tp:treatment-sec><tp:treatment-sec sec-type="Morphology" id="SECID0E6QDM"><title>Morphology.</title><p><bold><italic>Pileus</italic></bold> develops from hemispherical to convex or broadly convex, 2–9 cm diameter, surface viscid to glutinous, glabrous, younger ones all white, or the glutinous layer in cinnamon brown color patches (5B4, 5C5). Color reddish brown without color patches in age (6D5–6F5). <bold><italic>Hymenophore</italic></bold> adnate to subdecurrent, yellow (3A5), with milky white droplets when young, dotted with brownish dots when age. Do not change color when bruised. <bold><italic>Pores</italic></bold> 1 to 2 per mm, smaller towards margin, angular. <bold><italic>Tubes</italic></bold> 2–3 mm deep, concolorous with pore surface. <bold><italic>Stipe</italic></bold> 5–7 × 0.8–1.5 cm, cylindrical or tapering downwards, solid, no annulus, background color pallid in young, become yellowish, darker yellow in apex when age. Covered all over with big and almost linked glandular dots, glandular dots change from yellow (3A4) to vinaceous brown (5C4–5E4) when age. <bold><italic>Context</italic></bold> yellowish white to yellow (3A3, 3A4) in pileus and stipe. Do not change color when exposed. <bold><italic>Spore print</italic></bold> cinnamon brown (5B4, 5C5). <bold><italic>Odor and taste</italic></bold> pleasant smell, taste indistinctive.</p><p><bold><italic>Basidiospores</italic></bold> [80/2/2] (8.0) 8.5–10.0 × 3.5–4.0 μm, Q = 2.25–2.57 (2.71), Q<sub>sd</sub> = 2.38 ± 0.12, smooth, oblong in face view, narrowly inequilateral with a hilar appendage in profile view, hyaline yellow or brown in KOH, tawny ochraceous in Melzer’s. Basidia 4-spored, clavate, bulbous at top, 22.0–27.0 × 6.0–7.0 μm, yellowish in KOH, tawny ochraceous in Melzer’s. <bold><italic>Hymenophoral trama</italic></bold> divergent, wrinkled, thin-walled, hyaline and mostly 5–11 μm, up to 16 μm. <italic>Pleuro</italic>- and <italic>cheilo</italic><bold><italic>cystidia</italic></bold> in fascicles, abundant, clavate, up to 70 μm long, content brown or hyaline, surrounded by brown amorphous materials in KOH. <bold><italic>Caulocystidia</italic></bold> abundant all over the stipe, morphologically similar with pleuro- and cheilocystidia, basal surrounded by brown pigments, up to 100 μm. <bold><italic>Pileipellis</italic></bold> encrusted by tiny hyaline or ochraceous granules, hyphae densely distributed as if interwoven in yellowish glue in KOH, most 3–7 μm, up to 10 μm wide. <bold><italic>Stipitipellis</italic></bold> covered by profuse brown amorphous pigments, composed of interwoven hyphae, about 3–9 μm wide, most contain brown pigments. <bold><italic>Context trama</italic></bold> hyaline, smooth, thin-walled, interwoven, similar in pileus and stipe, mostly 3–30 μm, up to 40 μm wide at stipe base. <bold><italic>Clamp connections</italic></bold> absent.</p></tp:treatment-sec><tp:treatment-sec sec-type="habitat" id="SECID0EATDM"><title>Habitat.</title><p>Solitary to scattered, in association with <italic><tp:taxon-name><tp:taxon-name-part taxon-name-part-type="genus" reg="Pinus">Pinus</tp:taxon-name-part><tp:taxon-name-part taxon-name-part-type="species" reg="densiflora">densiflora</tp:taxon-name-part></tp:taxon-name></italic> and <italic><tp:taxon-name><tp:taxon-name-part taxon-name-part-type="genus" reg="Pinus">P.</tp:taxon-name-part><tp:taxon-name-part taxon-name-part-type="species" reg="thunbergii">thunbergii</tp:taxon-name-part></tp:taxon-name></italic>, and one collection is with <tp:taxon-name><tp:taxon-name-part taxon-name-part-type="genus" reg="Pinus">P.</tp:taxon-name-part><tp:taxon-name-part taxon-name-part-type="species" reg="sylvestris">sylvestris</tp:taxon-name-part><tp:taxon-name-part taxon-name-part-type="infraspecific-rank">var.</tp:taxon-name-part><tp:taxon-name-part taxon-name-part-type="variety" reg="sylvestriformis">sylvestriformis</tp:taxon-name-part></tp:taxon-name>.</p></tp:treatment-sec><tp:treatment-sec sec-type="distribution" id="SECID0ENUDM"><title>Known distribution.</title><p>Natural range is in northeastern China, Korea and Japan.</p></tp:treatment-sec><tp:treatment-sec sec-type="material" id="SECID0ESUDM"><title>Specimens examined.</title><p><bold>China</bold>: • Jilin Province, Antu Town, Changbai Mountain, Junshi Bu yard (alt. 748 m), 7 August 2010, Xiaofei Shi, Shi445 (<named-content xmlns:xlink="http://www.w3.org/1999/xlink" content-type="dwc:institutional_code" xlink:title="Cryptogamic Fungarium, Kunming Institute of Botany" xlink:href="http://grbio.org/institution/cryptogamic-herbarium-kunming-institute-botany" xlink:type="simple">HKAS</named-content> 63209); <bold>China</bold>: • Shandong Province, Qingdao City, Lao Mountain (alt. 300 m), 18 August 2011, Xiaofei Shi, Shi812; <bold>China</bold>: • Shandong Province, Linqu town, Jiushan village, Black pine forest park (alt. 200 m), 23 August 2011, Xiaofei Shi, Shi824 (<named-content xmlns:xlink="http://www.w3.org/1999/xlink" content-type="dwc:institutional_code" xlink:title="Cryptogamic Fungarium, Kunming Institute of Botany" xlink:href="http://grbio.org/institution/cryptogamic-herbarium-kunming-institute-botany" xlink:type="simple">HKAS</named-content> 71918); <bold>China</bold>: • Shandong Province, Linyi City, Pingyi town, Dianzi plantation (alt. 450 m), 24 August 2011, Xiaofei Shi, Shi829 (<named-content xmlns:xlink="http://www.w3.org/1999/xlink" content-type="dwc:institutional_code" xlink:title="Cryptogamic Fungarium, Kunming Institute of Botany" xlink:href="http://grbio.org/institution/cryptogamic-herbarium-kunming-institute-botany" xlink:type="simple">HKAS</named-content> 71923); <bold>China</bold>: • Shandong Province, Linyi City, Pingyi town, Dianzi plantation (alt. 450 m), 24 August 2011, Xiaofei Shi, Shi830 (<named-content xmlns:xlink="http://www.w3.org/1999/xlink" content-type="dwc:institutional_code" xlink:title="Cryptogamic Fungarium, Kunming Institute of Botany" xlink:href="http://grbio.org/institution/cryptogamic-herbarium-kunming-institute-botany" xlink:type="simple">HKAS</named-content> 71924); <bold>China</bold>: • Jiansu Province, Lianyungang City, Huaguo Mountain (alt. 100 m), 27 August 2011, Xiaofei Shi, Shi837 (<named-content xmlns:xlink="http://www.w3.org/1999/xlink" content-type="dwc:institutional_code" xlink:title="Cryptogamic Fungarium, Kunming Institute of Botany" xlink:href="http://grbio.org/institution/cryptogamic-herbarium-kunming-institute-botany" xlink:type="simple">HKAS</named-content> 71925); <bold>China</bold>: • Jiangsu Province, Lianyungang City, Huaguo mountain, 27 August 2011, Xiaofei Shi, Shi838 (<named-content xmlns:xlink="http://www.w3.org/1999/xlink" content-type="dwc:institutional_code" xlink:title="Cryptogamic Fungarium, Kunming Institute of Botany" xlink:href="http://grbio.org/institution/cryptogamic-herbarium-kunming-institute-botany" xlink:type="simple">HKAS</named-content> 71926).</p></tp:treatment-sec><tp:treatment-sec sec-type="notes" id="SECID0E5VDM"><title>Notes.</title><p>Differences of this species with <italic><tp:taxon-name><tp:taxon-name-part taxon-name-part-type="genus" reg="Suillus">Suillus</tp:taxon-name-part><tp:taxon-name-part taxon-name-part-type="species" reg="aenoplacidus">aenoplacidus</tp:taxon-name-part></tp:taxon-name></italic> and <italic><tp:taxon-name><tp:taxon-name-part taxon-name-part-type="genus" reg="Suillus">S.</tp:taxon-name-part><tp:taxon-name-part taxon-name-part-type="species" reg="flavopunctipes">flavopunctipes</tp:taxon-name-part></tp:taxon-name></italic> are in above commentaries. But it remains confusing for the delimitations of <italic><tp:taxon-name><tp:taxon-name-part taxon-name-part-type="genus" reg="Suillus">Suillus</tp:taxon-name-part><tp:taxon-name-part taxon-name-part-type="species" reg="longiflavopunctipes">longiflavopunctipes</tp:taxon-name-part></tp:taxon-name></italic> and <italic><tp:taxon-name><tp:taxon-name-part taxon-name-part-type="genus" reg="Suillus">S.</tp:taxon-name-part><tp:taxon-name-part taxon-name-part-type="species" reg="granulatus">granulatus</tp:taxon-name-part></tp:taxon-name></italic>, the latter distributes from Europe to northeastern China. The two species have overlapped geographic ranges and one shared host <tp:taxon-name><tp:taxon-name-part taxon-name-part-type="genus" reg="Pinus">P.</tp:taxon-name-part><tp:taxon-name-part taxon-name-part-type="species" reg="sylvestris">sylvestris</tp:taxon-name-part><tp:taxon-name-part taxon-name-part-type="infraspecific-rank">var.</tp:taxon-name-part><tp:taxon-name-part taxon-name-part-type="variety" reg="sylvestriformis">sylvestriformis</tp:taxon-name-part></tp:taxon-name>. Though <italic><tp:taxon-name><tp:taxon-name-part taxon-name-part-type="genus" reg="Suillus">S.</tp:taxon-name-part><tp:taxon-name-part taxon-name-part-type="species" reg="granulatus">granulatus</tp:taxon-name-part></tp:taxon-name></italic><italic>sensu stricto</italic> is not found growing with <italic><tp:taxon-name><tp:taxon-name-part taxon-name-part-type="genus" reg="Pinus">Pinus</tp:taxon-name-part><tp:taxon-name-part taxon-name-part-type="species" reg="densiflora">densiflora</tp:taxon-name-part></tp:taxon-name></italic> and <italic><tp:taxon-name><tp:taxon-name-part taxon-name-part-type="genus" reg="Pinus">P.</tp:taxon-name-part><tp:taxon-name-part taxon-name-part-type="species" reg="thunbergii">thunbergii</tp:taxon-name-part></tp:taxon-name></italic>, further studies are required to confirm host associations of the two species. Morphological identifications are not easy to apply for the <italic><tp:taxon-name><tp:taxon-name-part taxon-name-part-type="genus" reg="Suillus">S.</tp:taxon-name-part><tp:taxon-name-part taxon-name-part-type="species" reg="granulatus">granulatus</tp:taxon-name-part></tp:taxon-name></italic> complex, but molecular phylogenies, even ITS phylogeny alone, can separate these species.</p></tp:treatment-sec></tp:taxon-treatment>
