# Supplementary material for: ﻿A subgeneric revision of the genus Suillus (Suillaceae, Boletales) and novel taxa from Eastern Asia based on morphology and multigene phylogenies
Source: IMA Fungus. 2025 Jul 17;16:e144260. doi: 10.3897/imafungus.16.144260 (PMC12290465; doi:10.3897/imafungus.16.144260)
Supplement: XML Treatment for Suillus aestivoluteus [file imafungus.16.144260-treatment7.xml]

<!DOCTYPE tp:taxon-treatment
  PUBLIC "-//TaxonX//DTD Taxonomic Treatment Publishing DTD v0 20100105//EN" "tax-treatment-NSO.dtd">
<tp:taxon-treatment xmlns:tp="http://www.plazi.org/taxpub"><tp:treatment-meta><kwd-group><label>Taxon classification</label><kwd>
                  <named-content content-type="kingdom">Animalia</named-content>
                </kwd><kwd>
                  <named-content content-type="order">Boletales</named-content>
                </kwd><kwd>
                  <named-content content-type="family">Suillaceae</named-content>
                </kwd></kwd-group><mixed-citation publication-type="journal"><person-group><name><surname>Shi</surname><given-names>Xiaofei</given-names></name><name><surname>Zhang</surname><given-names>Shiru</given-names></name><name><surname>Mueller</surname><given-names>Gregory M.</given-names></name><name><surname>Liu</surname><given-names>Peigui</given-names></name><name><surname>Yu</surname><given-names>Fuqiang</given-names></name><name><surname>Senanayake</surname><given-names>Indunil C.</given-names></name></person-group><article-title>﻿A subgeneric revision of the genus <italic><tp:taxon-name><tp:taxon-name-part taxon-name-part-type="genus" reg="Suillus">Suillus</tp:taxon-name-part></tp:taxon-name></italic> (<italic><tp:taxon-name><tp:taxon-name-part taxon-name-part-type="family">Suillaceae</tp:taxon-name-part></tp:taxon-name></italic>, <italic><tp:taxon-name><tp:taxon-name-part taxon-name-part-type="order">Boletales</tp:taxon-name-part></tp:taxon-name></italic>) and novel taxa from Eastern Asia based on morphology and multigene phylogenies</article-title><source>IMA Fungus</source><day>17</day><month>07</month><year>2025</year><volume>16</volume><pub-id pub-id-type="doi">10.3897/imafungus.16.144260</pub-id></mixed-citation></tp:treatment-meta><tp:nomenclature><label>﻿</label><tp:taxon-name>
                <object-id xmlns:xlink="http://www.w3.org/1999/xlink" content-type="arpha" xlink:type="simple">894A8233-D723-5706-AB7A-2FD32041894C</object-id>
                <tp:taxon-name-part taxon-name-part-type="genus" reg="Suillus">Suillus</tp:taxon-name-part>
                <tp:taxon-name-part taxon-name-part-type="species" reg="aestivoluteus">aestivoluteus</tp:taxon-name-part>
                <object-id xmlns:xlink="http://www.w3.org/1999/xlink" content-type="mycobank" xlink:type="simple">822265</object-id>
              </tp:taxon-name><tp:taxon-authority>R. Zhang, X.F. Shi, G.M. Mueller &amp; P.G. Liu</tp:taxon-authority><tp:taxon-status xmlns:xlink="http://www.w3.org/1999/xlink" xlink:type="simple">sp. nov.</tp:taxon-status><xref ref-type="fig" rid="F9">Figs 10</xref><xref ref-type="fig" rid="F10">, 11</xref></tp:nomenclature><tp:treatment-sec sec-type="etymology" id="SECID0EB2DM"><title>Etymology.</title><p>“aestivo-” means summer. This species has very thin and sheer partial veil as a summer version of the European <italic><tp:taxon-name><tp:taxon-name-part taxon-name-part-type="genus" reg="Suillus">S.</tp:taxon-name-part><tp:taxon-name-part taxon-name-part-type="species" reg="luteus">luteus</tp:taxon-name-part></tp:taxon-name></italic>, which has thick and wooly partial veils.</p><fig id="F9" position="float" orientation="portrait"><object-id xmlns:xlink="http://www.w3.org/1999/xlink" content-type="doi" xlink:type="simple">10.3897/imafungus.16.144260.figure10</object-id><object-id xmlns:xlink="http://www.w3.org/1999/xlink" content-type="arpha" xlink:type="simple">D1FE8F90-0B5D-5DDA-9A5B-FBF001CF294D</object-id><label>Figure 10.</label><caption><p>Basidiomata of <italic><tp:taxon-name><tp:taxon-name-part taxon-name-part-type="genus" reg="Suillus">Suillus</tp:taxon-name-part><tp:taxon-name-part taxon-name-part-type="species" reg="aestivoluteus">aestivoluteus</tp:taxon-name-part></tp:taxon-name></italic> (holotype, <named-content xmlns:xlink="http://www.w3.org/1999/xlink" content-type="dwc:institutional_code" xlink:title="Cryptogamic Fungarium, Kunming Institute of Botany" xlink:href="http://grbio.org/institution/cryptogamic-herbarium-kunming-institute-botany" xlink:type="simple">HKAS</named-content> 63212). Scale bar: 5 cm.</p></caption><graphic xmlns:xlink="http://www.w3.org/1999/xlink" xlink:href="imafungus-16-e144260-g010.jpg" position="float" orientation="portrait" xlink:type="simple" id="oo_1376303.jpg"><uri content-type="original_file" xlink:type="simple">https://binary.pensoft.net/fig/1376303</uri></graphic></fig></tp:treatment-sec><tp:treatment-sec sec-type="diagnosis" id="SECID0EO3DM"><title>Diagnosis.</title><p>Morphologically similar to <italic><tp:taxon-name><tp:taxon-name-part taxon-name-part-type="genus" reg="Suillus">S.</tp:taxon-name-part><tp:taxon-name-part taxon-name-part-type="species" reg="luteus">luteus</tp:taxon-name-part></tp:taxon-name></italic> but differentiated from it by having thick, persistent and woolly textured annlus or ring, partial veil underneath the ring covers the basal part of the stipe. Glandular dots on lower part of the stipe are covered by the partial veil and could not be seen.</p><fig id="F10" position="float" orientation="portrait"><object-id xmlns:xlink="http://www.w3.org/1999/xlink" content-type="doi" xlink:type="simple">10.3897/imafungus.16.144260.figure11</object-id><object-id xmlns:xlink="http://www.w3.org/1999/xlink" content-type="arpha" xlink:type="simple">043B4616-59C2-5CC1-AE7E-351816DCC214</object-id><label>Figure 11.</label><caption><p><italic><tp:taxon-name><tp:taxon-name-part taxon-name-part-type="genus" reg="Suillus">Suillus</tp:taxon-name-part><tp:taxon-name-part taxon-name-part-type="species" reg="aestivoluteus">aestivoluteus</tp:taxon-name-part></tp:taxon-name></italic> (holotype, <named-content xmlns:xlink="http://www.w3.org/1999/xlink" content-type="dwc:institutional_code" xlink:title="Cryptogamic Fungarium, Kunming Institute of Botany" xlink:href="http://grbio.org/institution/cryptogamic-herbarium-kunming-institute-botany" xlink:type="simple">HKAS</named-content> 63212). <bold>a</bold> Basidiospores; <bold>b</bold> Cheilocystidia; <bold>c</bold> Hymenium with basidia; <bold>d</bold> Pileipellis (mature specimens). Scale bars: 5 μm (<bold>a</bold>); 20 μm (<bold>b–d</bold>).</p></caption><graphic xmlns:xlink="http://www.w3.org/1999/xlink" xlink:href="imafungus-16-e144260-g011.jpg" position="float" orientation="portrait" xlink:type="simple" id="oo_1376304.jpg"><uri content-type="original_file" xlink:type="simple">https://binary.pensoft.net/fig/1376304</uri></graphic></fig></tp:treatment-sec><tp:treatment-sec sec-type="Typification" id="SECID0EH5DM"><title>Typification.</title><p><bold>China</bold>: • Yunnan Province, Lijiang City, Yulong Snow Mountain, Gan Hai Zi (<named-content xmlns:xlink="http://www.w3.org/1999/xlink" content-type="dwc:verbatimCoordinates" xlink:type="simple"><named-content content-type="geo-json" specific-use="{&#34;type&#34;:&#34;Point&#34;,&#34;coordinates&#34;:[100.235986,26.774603]}" id="NCID0ES5DM" xlink:type="simple">26°46'28.57"N, 100°14'09.55"E</named-content></named-content>, alt. 2611 m), 16 September 2010, Xiaofei Shi, Shi690 (holotype, <named-content xmlns:xlink="http://www.w3.org/1999/xlink" content-type="dwc:institutional_code" xlink:title="Cryptogamic Fungarium, Kunming Institute of Botany" xlink:href="http://grbio.org/institution/cryptogamic-herbarium-kunming-institute-botany" xlink:type="simple">HKAS</named-content> 63212).</p></tp:treatment-sec><tp:treatment-sec sec-type="Morphology" id="SECID0E25DM"><title>Morphology.</title><p><bold><italic>Pileus</italic></bold> develops from obtuse to convex or flat, 3–12 cm diameter, surface viscid to glutinous, glabrous, background color pallid yellow (4A2) to buff brown (5C4), with brownish or cinnamon brown (5C5, 5D5, 5E7) color streaks, not fibrils, underneath the glue. Color streaks are denser and darker in cap center. Pileus cuticle easily separable. Appendiculated with white and membranous partial veils that fall off with age. <bold><italic>Hymenophore</italic></bold> adnate to subdecurrent, younger ones pallid yellow (3A3), turn to dark yellow (4B4) with age. Younger ones covered all over by white and membranous partial veils. Do not change color when bruised. <bold><italic>Pores</italic></bold> 2–3 per mm, small and round. <bold><italic>Tubes</italic></bold> 3–7 mm deep, concolorous with pore surface. <bold><italic>Stipe</italic></bold> 2.0–8 × 0.6–2.0 cm, equal to slightly bulbous in base, white or with yellow tinge in apex, solid, glandular dots all over the stipe, color dark brown (5F7), become smaller and less towards the base. Annulated with white and membranous ring. <bold><italic>Stipe</italic></bold> below the annulus covered with sheer remnants of the partial veil, beneath which glandular dots are visible. Annuli turn to buff (5B2) or even brownish (5C3, 5D5), often disappear when old. <bold><italic>Mycelia</italic></bold> white. <bold><italic>Context</italic></bold> white to yellowish, 6–15 mm deep in pileus. Stipe context concolorous. Do not change color when exposed. <bold><italic>Spore print</italic></bold> cinnamon brown (5E7, 5F7). <bold><italic>Odor and taste</italic></bold> indistinct.</p><p><bold><italic>Basidiospores</italic></bold> [80/2/2] 7.0–9.0 (9.5) × 3.0–3.5 (4) μm, Q = (2.00) 2.14–2.71 (2.83), Q<sub>sd</sub> = 2.43 ± 0.21, smooth, oblong in face view, narrowly inequilateral with a hilar appendage in profile view, hyaline yellow or brown in KOH, tawny yellow in Melzer’s. <bold><italic>Basidia</italic></bold> 4-spored, clavate, bulbous top, 20.0–22.0 × 5.5–7.0 μm, hyaline yellow or brown in KOH, tawny yellow in Melzer’s. <bold><italic>Hymenophoral trama</italic></bold> divergent, wrinkled, thin-walled, hyaline and mostly 5–10 μm, up to 15 μm. <bold><italic>Pleuro- and Cheilocystidia</italic></bold> in fascicles, abundant, clavate, content brown or hyaline, surrounded by brown amorphous materials in KOH, up to 70 μm long. <bold><italic>Caulocystidia</italic></bold> abundant in all part of the stipe, morphologically similar with pleuro- and cheilocystidia, encrusted with too much brown pigments, up to 100 μm long. <bold><italic>Pileipellis</italic></bold> an ixocutis, hyphae hyaline, thin-walled and encrusted with ochraceous granules, scattered in glue, most 3–7 μm, up to 13 μm wide. <italic>Stipitipellis</italic> mostly composed of interwoven hyphae, covered by brown amorphogous pigments, about 3–9 μm wide. <bold><italic>Context trama</italic></bold> hyaline, smooth, thin-walled, interwoven, similar for pileus and stipe, mostly 3–30 μm, up to 50 μm wide at stipe base. <bold><italic>Clamp connections</italic></bold> absent.</p></tp:treatment-sec><tp:treatment-sec sec-type="habitat" id="SECID0EBBEM"><title>Habitat.</title><p>Usually gregarious, in association with <italic><tp:taxon-name><tp:taxon-name-part taxon-name-part-type="genus" reg="Pinus">Pinus</tp:taxon-name-part><tp:taxon-name-part taxon-name-part-type="species" reg="yunnanensis">yunnanensis</tp:taxon-name-part></tp:taxon-name></italic>.</p></tp:treatment-sec><tp:treatment-sec sec-type="distribution" id="SECID0ESBEM"><title>Known distribution.</title><p>Currently only known from southwestern China within the range of <italic><tp:taxon-name><tp:taxon-name-part taxon-name-part-type="genus" reg="Pinus">Pinus</tp:taxon-name-part><tp:taxon-name-part taxon-name-part-type="species" reg="yunnanensis">yunnanensis</tp:taxon-name-part></tp:taxon-name></italic>.</p></tp:treatment-sec><tp:treatment-sec sec-type="material" id="SECID0EDCEM"><title>Specimens examined.</title><p><bold>China</bold>: • Yunnan Province, Diqing Tibetan Autonomous Prefecture, Shangri-la Town, Xin Sheng Qiao forest park (alt. 3317 m), 17 September 2010, Xiaofei Shi, Shi699 (<named-content xmlns:xlink="http://www.w3.org/1999/xlink" content-type="dwc:institutional_code" xlink:title="Cryptogamic Fungarium, Kunming Institute of Botany" xlink:href="http://grbio.org/institution/cryptogamic-herbarium-kunming-institute-botany" xlink:type="simple">HKAS</named-content> 63204); <bold>China</bold>: • Yunnan Province, Heqing Xian, Song Gui Town (alt. 1600 m), 10 October 2011, Xiaofei Shi, Shi1018 (<named-content xmlns:xlink="http://www.w3.org/1999/xlink" content-type="dwc:institutional_code" xlink:title="Cryptogamic Fungarium, Kunming Institute of Botany" xlink:href="http://grbio.org/institution/cryptogamic-herbarium-kunming-institute-botany" xlink:type="simple">HKAS</named-content> 71991); <bold>China</bold>: • Yunnan Province, Weixi Town, Tacheng Xiang, Bazhu village (alt. 1900 m), 15 October 2011, Xiaofei Shi, Shi1032 (<named-content xmlns:xlink="http://www.w3.org/1999/xlink" content-type="dwc:institutional_code" xlink:title="Cryptogamic Fungarium, Kunming Institute of Botany" xlink:href="http://grbio.org/institution/cryptogamic-herbarium-kunming-institute-botany" xlink:type="simple">HKAS</named-content> 72004); <bold>China</bold>: • Sichuan Province, Xicang City, Puge Town, Luoji Mountain, outside Xianren cave (alt. 2000 m), 12 September 2010, Xiaofei Shi, Shi673 (<named-content xmlns:xlink="http://www.w3.org/1999/xlink" content-type="dwc:institutional_code" xlink:title="Cryptogamic Fungarium, Kunming Institute of Botany" xlink:href="http://grbio.org/institution/cryptogamic-herbarium-kunming-institute-botany" xlink:type="simple">HKAS</named-content> 63183).</p></tp:treatment-sec><tp:treatment-sec sec-type="GenBank" id="SECID0EBDEM"><title>GenBank.</title><p>ITS = <ext-link xmlns:xlink="http://www.w3.org/1999/xlink" xlink:href="KU721214" ext-link-type="gen" xlink:type="simple">KU721214</ext-link>; LSU = <ext-link xmlns:xlink="http://www.w3.org/1999/xlink" xlink:href="KU721393" ext-link-type="gen" xlink:type="simple">KU721393</ext-link>; <italic>TEFα-1</italic> = <ext-link xmlns:xlink="http://www.w3.org/1999/xlink" xlink:href="KU721602" ext-link-type="gen" xlink:type="simple">KU721602</ext-link>; <italic>RPB1</italic> = <ext-link xmlns:xlink="http://www.w3.org/1999/xlink" xlink:href="KU852247" ext-link-type="gen" xlink:type="simple">KU852247</ext-link>; <italic><abbrev xmlns:xlink="http://www.w3.org/1999/xlink" xlink:title="RNA polymerase II second largest subunit" id="ABBRID0EAEEM" xlink:type="simple">RPB2</abbrev></italic> = <ext-link xmlns:xlink="http://www.w3.org/1999/xlink" xlink:href="KU852310" ext-link-type="gen" xlink:type="simple">KU852310</ext-link>.</p></tp:treatment-sec><tp:treatment-sec sec-type="notes" id="SECID0EJEEM"><title>Notes.</title><p>Sister to this new species, <italic><tp:taxon-name><tp:taxon-name-part taxon-name-part-type="genus" reg="Suillus">Suillus</tp:taxon-name-part><tp:taxon-name-part taxon-name-part-type="species" reg="luteus">luteus</tp:taxon-name-part></tp:taxon-name></italic> grows in Europe with <italic><tp:taxon-name><tp:taxon-name-part taxon-name-part-type="genus" reg="Pinus">Pinus</tp:taxon-name-part><tp:taxon-name-part taxon-name-part-type="species" reg="sylvestris">sylvestris</tp:taxon-name-part></tp:taxon-name></italic> and has been introduced to North America along with the host tree. <italic><tp:taxon-name><tp:taxon-name-part taxon-name-part-type="genus" reg="Suillus">Suillus</tp:taxon-name-part><tp:taxon-name-part taxon-name-part-type="species" reg="luteus">luteus</tp:taxon-name-part></tp:taxon-name></italic> collections from northeastern China associate with <tp:taxon-name><tp:taxon-name-part taxon-name-part-type="genus" reg="Pinus">P.</tp:taxon-name-part><tp:taxon-name-part taxon-name-part-type="species" reg="sylvestris">sylvestris</tp:taxon-name-part><tp:taxon-name-part taxon-name-part-type="infraspecific-rank">var.</tp:taxon-name-part><tp:taxon-name-part taxon-name-part-type="variety" reg="sylvestriformis">sylvestriformis</tp:taxon-name-part></tp:taxon-name> and it is the same European <italic><tp:taxon-name><tp:taxon-name-part taxon-name-part-type="genus" reg="Suillus">Suillus</tp:taxon-name-part><tp:taxon-name-part taxon-name-part-type="species" reg="luteus">luteus</tp:taxon-name-part></tp:taxon-name></italic> species.</p></tp:treatment-sec></tp:taxon-treatment>
