# Supplementary material for: ﻿A subgeneric revision of the genus Suillus (Suillaceae, Boletales) and novel taxa from Eastern Asia based on morphology and multigene phylogenies
Source: IMA Fungus. 2025 Jul 17;16:e144260. doi: 10.3897/imafungus.16.144260 (PMC12290465; doi:10.3897/imafungus.16.144260)
Supplement: XML Treatment for Suillus zangii [file imafungus.16.144260-treatment8.xml]

<!DOCTYPE tp:taxon-treatment
  PUBLIC "-//TaxonX//DTD Taxonomic Treatment Publishing DTD v0 20100105//EN" "tax-treatment-NSO.dtd">
<tp:taxon-treatment xmlns:tp="http://www.plazi.org/taxpub"><tp:treatment-meta><kwd-group><label>Taxon classification</label><kwd>
                  <named-content content-type="kingdom">Animalia</named-content>
                </kwd><kwd>
                  <named-content content-type="order">Boletales</named-content>
                </kwd><kwd>
                  <named-content content-type="family">Suillaceae</named-content>
                </kwd></kwd-group><mixed-citation publication-type="journal"><person-group><name><surname>Shi</surname><given-names>Xiaofei</given-names></name><name><surname>Zhang</surname><given-names>Shiru</given-names></name><name><surname>Mueller</surname><given-names>Gregory M.</given-names></name><name><surname>Liu</surname><given-names>Peigui</given-names></name><name><surname>Yu</surname><given-names>Fuqiang</given-names></name><name><surname>Senanayake</surname><given-names>Indunil C.</given-names></name></person-group><article-title>﻿A subgeneric revision of the genus <italic><tp:taxon-name><tp:taxon-name-part taxon-name-part-type="genus" reg="Suillus">Suillus</tp:taxon-name-part></tp:taxon-name></italic> (<italic><tp:taxon-name><tp:taxon-name-part taxon-name-part-type="family">Suillaceae</tp:taxon-name-part></tp:taxon-name></italic>, <italic><tp:taxon-name><tp:taxon-name-part taxon-name-part-type="order">Boletales</tp:taxon-name-part></tp:taxon-name></italic>) and novel taxa from Eastern Asia based on morphology and multigene phylogenies</article-title><source>IMA Fungus</source><day>17</day><month>07</month><year>2025</year><volume>16</volume><pub-id pub-id-type="doi">10.3897/imafungus.16.144260</pub-id></mixed-citation></tp:treatment-meta><tp:nomenclature><label>﻿</label><tp:taxon-name>
                <object-id xmlns:xlink="http://www.w3.org/1999/xlink" content-type="arpha" xlink:type="simple">1C8DAF7B-C88F-578C-9112-6DAA4FC7DB2B</object-id>
                <tp:taxon-name-part taxon-name-part-type="genus" reg="Suillus">Suillus</tp:taxon-name-part>
                <tp:taxon-name-part taxon-name-part-type="species" reg="zangii">zangii</tp:taxon-name-part>
                <object-id xmlns:xlink="http://www.w3.org/1999/xlink" content-type="mycobank" xlink:type="simple">822266</object-id>
              </tp:taxon-name><tp:taxon-authority>R. Zhang, X.F. Shi, G.M. Mueller &amp; P.G. Liu</tp:taxon-authority><tp:taxon-status xmlns:xlink="http://www.w3.org/1999/xlink" xlink:type="simple">sp. nov.</tp:taxon-status><xref ref-type="fig" rid="F11">Figs 12</xref><xref ref-type="fig" rid="F12">, 13</xref></tp:nomenclature><tp:treatment-sec sec-type="etymology" id="SECID0E5HEM"><title>Etymology.</title><p>The species epithet honors Chinese mycologist Mu Zang.</p><fig id="F11" position="float" orientation="portrait"><object-id xmlns:xlink="http://www.w3.org/1999/xlink" content-type="doi" xlink:type="simple">10.3897/imafungus.16.144260.figure12</object-id><object-id xmlns:xlink="http://www.w3.org/1999/xlink" content-type="arpha" xlink:type="simple">ED446DA0-59B4-5797-8702-C0BD0F1D4AEE</object-id><label>Figure 12.</label><caption><p>Basidiomata of <italic><tp:taxon-name><tp:taxon-name-part taxon-name-part-type="genus" reg="Suillus">Suillus</tp:taxon-name-part><tp:taxon-name-part taxon-name-part-type="species" reg="zangii">zangii</tp:taxon-name-part></tp:taxon-name></italic> (holotype, <named-content xmlns:xlink="http://www.w3.org/1999/xlink" content-type="dwc:institutional_code" xlink:title="Cryptogamic Fungarium, Kunming Institute of Botany" xlink:href="http://grbio.org/institution/cryptogamic-herbarium-kunming-institute-botany" xlink:type="simple">HKAS</named-content> 63254). Scale bar: 5 cm.</p></caption><graphic xmlns:xlink="http://www.w3.org/1999/xlink" xlink:href="imafungus-16-e144260-g012.jpg" position="float" orientation="portrait" xlink:type="simple" id="oo_1376305.jpg"><uri content-type="original_file" xlink:type="simple">https://binary.pensoft.net/fig/1376305</uri></graphic></fig></tp:treatment-sec><tp:treatment-sec sec-type="diagnosis" id="SECID0E6IEM"><title>Diagnosis.</title><p>The basal stipe context turns greenish blue always when exposed.</p><fig id="F12" position="float" orientation="portrait"><object-id xmlns:xlink="http://www.w3.org/1999/xlink" content-type="doi" xlink:type="simple">10.3897/imafungus.16.144260.figure13</object-id><object-id xmlns:xlink="http://www.w3.org/1999/xlink" content-type="arpha" xlink:type="simple">BACEE535-9E9C-5D78-833A-39F1B4CBAFD0</object-id><label>Figure 13.</label><caption><p><italic><tp:taxon-name><tp:taxon-name-part taxon-name-part-type="genus" reg="Suillus">Suillus</tp:taxon-name-part><tp:taxon-name-part taxon-name-part-type="species" reg="zangii">zangii</tp:taxon-name-part></tp:taxon-name></italic> (holotype, <named-content xmlns:xlink="http://www.w3.org/1999/xlink" content-type="dwc:institutional_code" xlink:title="Cryptogamic Fungarium, Kunming Institute of Botany" xlink:href="http://grbio.org/institution/cryptogamic-herbarium-kunming-institute-botany" xlink:type="simple">HKAS</named-content> 63254). <bold>a</bold> Basidiospores; <bold>b</bold> Cheilocystidia; <bold>c</bold> Hymenium with basidia; <bold>d</bold> Pileipellis (mature specimens). Scale bars: 5 μm (<bold>a</bold>); 20 μm (<bold>b–d</bold>).</p></caption><graphic xmlns:xlink="http://www.w3.org/1999/xlink" xlink:href="imafungus-16-e144260-g013.jpg" position="float" orientation="portrait" xlink:type="simple" id="oo_1376306.jpg"><uri content-type="original_file" xlink:type="simple">https://binary.pensoft.net/fig/1376306</uri></graphic></fig></tp:treatment-sec><tp:treatment-sec sec-type="Typification" id="SECID0EMKEM"><title>Typification.</title><p><bold>China</bold>: • Yunnan Province, Diqing Tibetan Autonomous Prefecture, Shangri-la town, Nixi xiang (<named-content xmlns:xlink="http://www.w3.org/1999/xlink" content-type="dwc:verbatimCoordinates" xlink:type="simple"><named-content content-type="geo-json" specific-use="{&#34;type&#34;:&#34;Point&#34;,&#34;coordinates&#34;:[99.504558,28.046164]}" id="NCID0EXKEM" xlink:type="simple">28°02'46.19"N, 99°30'16.41"E</named-content></named-content>, alt. 3086 m), 17 September 2010, Xiaofei Shi, Shi703 (holotype, <named-content xmlns:xlink="http://www.w3.org/1999/xlink" content-type="dwc:institutional_code" xlink:title="Cryptogamic Fungarium, Kunming Institute of Botany" xlink:href="http://grbio.org/institution/cryptogamic-herbarium-kunming-institute-botany" xlink:type="simple">HKAS</named-content> 63254).</p></tp:treatment-sec><tp:treatment-sec sec-type="GenBank" id="SECID0EALEM"><title>GenBank.</title><p>ITS = <ext-link xmlns:xlink="http://www.w3.org/1999/xlink" xlink:href="KU721321" ext-link-type="gen" xlink:type="simple">KU721321</ext-link>; LSU = <ext-link xmlns:xlink="http://www.w3.org/1999/xlink" xlink:href="KU721726" ext-link-type="gen" xlink:type="simple">KU721726</ext-link>; <italic>TEFα-1</italic> = <ext-link xmlns:xlink="http://www.w3.org/1999/xlink" xlink:href="KU852220" ext-link-type="gen" xlink:type="simple">KU852220</ext-link>.</p></tp:treatment-sec><tp:treatment-sec sec-type="Morphology" id="SECID0EXLEM"><title>Morphology.</title><p><bold><italic>Pileus</italic></bold> hemispherical to convex or flat, 3–8 cm diameter, surface viscid to glutinous in moist, glabrous, with amorphous brown cinnamon (6D5 to 6D7) color dots or patches over brownish yellow (5B4) background. <bold><italic>Hymenophore</italic></bold> adnate to subdecurrent, golden yellow (4A6, 4A7). <bold><italic>Pores</italic></bold> 1 to 2 per mm, angular. <bold><italic>Tubes</italic></bold> 4–6 mm deep, concolorous with pore surface. <bold><italic>Stipe</italic></bold> 5–8 × 1.5–2 cm, equal, solid, no veil, background color pallid yellow (3A4, 3A5), more yellowish towards the tube. Covered all over with glandular dots that are in streaks, brown (5E6) dots at apex, reddish brown (6D3) at the base. <bold><italic>Mycelia</italic></bold> white. <bold><italic>Context</italic></bold> yellowish white to yellow (3A3, 3A4) in pileus and stipe. Change color immediately in lower part of the stipe to greenish blue (25A5, 25B5) when cut. <bold><italic>Spore print</italic></bold> unknown. <bold><italic>Odor and taste</italic></bold> indistinctive.</p><p><bold><italic>Basidiospores</italic></bold> [80/2/2] (8.5) 9.5–10.0 × 4.0–5.0 μm, Q = 1.90–2.38, Q<sub>sd</sub> = 2.14 ± 0.13, smooth, oblong in face view, narrowly inequilateral with a hilar appendage in profile view, brown or ochraceous in KOH, tawny yellow in Melzer’s. <bold><italic>Basidia</italic></bold> 4-spored, clavate, bulbous top, 24.0–30.0 × 7.0–8.5 μm, hyaline yellow or brown in KOH, tawny yellow in Melzer’s. <bold><italic>Hymenophoral trama</italic></bold> divergent, wrinkled, thin-walled, hyaline and mostly 5–7 μm, up to 13 μm. <bold><italic>Pleuro- and Cheilocystidia</italic></bold> in fascicles, abundant, clavate, content brown or hyaline, surrounded by brown amorphous materials in KOH, up to 80 μm long. <bold><italic>Caulocystidia</italic></bold> abundant in all part of the stipe, morphologically similar with pleuro- and cheilocystidia, encrusted by brown pigments in KOH, up to 90 μm long. <bold><italic>Pileipellis</italic></bold> an ixocutis, hyphae densely encrusted with ochraceous granules, scattered in glue, most 3–10 μm, up to 13 μm wide. <bold><italic>Stipitipellis</italic></bold> mostly composed of interwoven hyphae, covered by brown amorphogous pigments, about 3–10 μm wide. <bold><italic>Context trama</italic></bold> hyaline, smooth, thin-walled, interwoven, similar for pileus and stipe, mostly 3–30 μm, up to 40 μm wide at stipe base. <bold><italic>Clamp connections</italic></bold> absent.</p></tp:treatment-sec><tp:treatment-sec sec-type="habitat" id="SECID0E2NEM"><title>Habitat.</title><p>Solitary to scattered, in association with <italic><tp:taxon-name><tp:taxon-name-part taxon-name-part-type="genus" reg="Pinus">Pinus</tp:taxon-name-part><tp:taxon-name-part taxon-name-part-type="species" reg="armandii">armandii</tp:taxon-name-part></tp:taxon-name></italic>.</p></tp:treatment-sec><tp:treatment-sec sec-type="distribution" id="SECID0EMOEM"><title>Known distribution.</title><p>Currently only known from Shangri-la town in Yunnan Province, China.</p></tp:treatment-sec><tp:treatment-sec sec-type="material" id="SECID0EROEM"><title>Specimens examined.</title><p><bold>China</bold>: • Yunnan Province, Diqing Tibetan Autonomous Prefecture, Shangri-la Town, Nixi Xiang (<named-content xmlns:xlink="http://www.w3.org/1999/xlink" content-type="dwc:verbatimCoordinates" xlink:type="simple"><named-content content-type="geo-json" specific-use="{&#34;type&#34;:&#34;Point&#34;,&#34;coordinates&#34;:[99.496889,28.051036]}" id="NCID0E3OEM" xlink:type="simple">28°03'03.73"N, 99°29'48.80"E</named-content></named-content>, alt. 3035 m), 17 September 2010, Xiaofei Shi, Shi701 (<named-content xmlns:xlink="http://www.w3.org/1999/xlink" content-type="dwc:institutional_code" xlink:title="Cryptogamic Fungarium, Kunming Institute of Botany" xlink:href="http://grbio.org/institution/cryptogamic-herbarium-kunming-institute-botany" xlink:type="simple">HKAS</named-content> 63237); • ibid Shi702 (<named-content xmlns:xlink="http://www.w3.org/1999/xlink" content-type="dwc:institutional_code" xlink:title="Cryptogamic Fungarium, Kunming Institute of Botany" xlink:href="http://grbio.org/institution/cryptogamic-herbarium-kunming-institute-botany" xlink:type="simple">HKAS</named-content> 63238).</p></tp:treatment-sec><tp:treatment-sec sec-type="notes" id="SECID0EJPEM"><title>Notes.</title><p>This new species is sister with <italic><tp:taxon-name><tp:taxon-name-part taxon-name-part-type="genus" reg="Suillus">Suillus</tp:taxon-name-part><tp:taxon-name-part taxon-name-part-type="species" reg="marginielevatus">marginielevatus</tp:taxon-name-part></tp:taxon-name></italic> and <italic><tp:taxon-name><tp:taxon-name-part taxon-name-part-type="genus" reg="Suillus">S.</tp:taxon-name-part><tp:taxon-name-part taxon-name-part-type="species" reg="indicus">indicus</tp:taxon-name-part></tp:taxon-name></italic> (<xref ref-type="bibr" rid="B56">Sarwar et al. 2015</xref>; <xref ref-type="bibr" rid="B68">Verma and Reddy 2015</xref>). Geographic ranges and host associations can help separate <italic><tp:taxon-name><tp:taxon-name-part taxon-name-part-type="genus" reg="Suillus">Suillus</tp:taxon-name-part><tp:taxon-name-part taxon-name-part-type="species" reg="zangii">zangii</tp:taxon-name-part></tp:taxon-name></italic> from the other two. Unlike <italic><tp:taxon-name><tp:taxon-name-part taxon-name-part-type="genus" reg="Suillus">Suillus</tp:taxon-name-part><tp:taxon-name-part taxon-name-part-type="species" reg="zangii">zangii</tp:taxon-name-part></tp:taxon-name></italic> and <italic><tp:taxon-name><tp:taxon-name-part taxon-name-part-type="genus" reg="Suillus">Suillus</tp:taxon-name-part><tp:taxon-name-part taxon-name-part-type="species" reg="marginielevatus">marginielevatus</tp:taxon-name-part></tp:taxon-name></italic>, <italic><tp:taxon-name><tp:taxon-name-part taxon-name-part-type="genus" reg="Suillus">S.</tp:taxon-name-part><tp:taxon-name-part taxon-name-part-type="species" reg="indicus">indicus</tp:taxon-name-part></tp:taxon-name></italic> has a white and membranous ring on the stipe, appendiculated cap margin, and no glandular dots. Also, <italic><tp:taxon-name><tp:taxon-name-part taxon-name-part-type="genus" reg="Suillus">Suillus</tp:taxon-name-part><tp:taxon-name-part taxon-name-part-type="species" reg="indicus">indicus</tp:taxon-name-part></tp:taxon-name></italic> and <italic><tp:taxon-name><tp:taxon-name-part taxon-name-part-type="genus" reg="Suillus">S.</tp:taxon-name-part><tp:taxon-name-part taxon-name-part-type="species" reg="marginielevatus">marginielevatus</tp:taxon-name-part></tp:taxon-name></italic> are both in association with <italic><tp:taxon-name><tp:taxon-name-part taxon-name-part-type="genus" reg="Pinus">Pinus</tp:taxon-name-part><tp:taxon-name-part taxon-name-part-type="species" reg="wallichiana">wallichiana</tp:taxon-name-part></tp:taxon-name></italic>. So it would be interesting to know, excluding observational errors, reasons for the presence or absence of veil and glandular dots not conserved among closely related species.</p></tp:treatment-sec><ref-list><ref id="B56"><mixed-citation xmlns:xlink="http://www.w3.org/1999/xlink" xlink:type="simple"><person-group><name name-style="western"><surname>Sarwar</surname><given-names>S</given-names></name><name name-style="western"><surname>Saba</surname><given-names>M</given-names></name><etal/></person-group> (<year>2015</year>) <article-title><italic><tp:taxon-name><tp:taxon-name-part taxon-name-part-type="genus">Suillus</tp:taxon-name-part><tp:taxon-name-part taxon-name-part-type="species">marginielevatus</tp:taxon-name-part></tp:taxon-name></italic>, a new species <italic>and <tp:taxon-name><tp:taxon-name-part taxon-name-part-type="genus">S.</tp:taxon-name-part><tp:taxon-name-part taxon-name-part-type="species">triacicularis</tp:taxon-name-part></tp:taxon-name></italic>, a new record from Western Himalaya, Pakistan.</article-title><source>Phytotaxa</source><volume>203</volume>(<issue>2</issue>): <fpage>169</fpage>–<lpage>177</lpage>. <ext-link xlink:href="10.11646/phytotaxa.203.2.6" ext-link-type="doi" xlink:type="simple">https://doi.org/10.11646/phytotaxa.203.2.6</ext-link></mixed-citation></ref><ref id="B68"><mixed-citation xmlns:xlink="http://www.w3.org/1999/xlink" xlink:type="simple"><person-group><name name-style="western"><surname>Verma</surname><given-names>B</given-names></name><name name-style="western"><surname>Reddy</surname><given-names>MS</given-names></name></person-group> (<year>2015</year>) <article-title><italic><tp:taxon-name><tp:taxon-name-part taxon-name-part-type="genus">Suillus</tp:taxon-name-part><tp:taxon-name-part taxon-name-part-type="species">indicus</tp:taxon-name-part></tp:taxon-name></italic> sp. nov. (<tp:taxon-name><tp:taxon-name-part taxon-name-part-type="order">Boletales</tp:taxon-name-part></tp:taxon-name>, <tp:taxon-name><tp:taxon-name-part taxon-name-part-type="phylum">Basidiomycota</tp:taxon-name-part></tp:taxon-name>), a new boletoid fungus from northwestern Himalayas, India.</article-title><source>Mycology</source><volume>6</volume>(<issue>1</issue>): <fpage>35</fpage>–<lpage>41</lpage>. <ext-link xlink:href="10.1080/21501203.2014.988770" ext-link-type="doi" xlink:type="simple">https://doi.org/10.1080/21501203.2014.988770</ext-link></mixed-citation></ref></ref-list></tp:taxon-treatment>
