# Supplementary material for: ﻿A subgeneric revision of the genus Suillus (Suillaceae, Boletales) and novel taxa from Eastern Asia based on morphology and multigene phylogenies
Source: IMA Fungus. 2025 Jul 17;16:e144260. doi: 10.3897/imafungus.16.144260 (PMC12290465; doi:10.3897/imafungus.16.144260)
Supplement: XML Treatment for Suillus boletoluteus [file imafungus.16.144260-treatment10.xml]

<!DOCTYPE tp:taxon-treatment
  PUBLIC "-//TaxonX//DTD Taxonomic Treatment Publishing DTD v0 20100105//EN" "tax-treatment-NSO.dtd">
<tp:taxon-treatment xmlns:tp="http://www.plazi.org/taxpub"><tp:treatment-meta><kwd-group><label>Taxon classification</label><kwd>
                  <named-content content-type="kingdom">Animalia</named-content>
                </kwd><kwd>
                  <named-content content-type="order">Boletales</named-content>
                </kwd><kwd>
                  <named-content content-type="family">Suillaceae</named-content>
                </kwd></kwd-group><mixed-citation publication-type="journal"><person-group><name><surname>Shi</surname><given-names>Xiaofei</given-names></name><name><surname>Zhang</surname><given-names>Shiru</given-names></name><name><surname>Mueller</surname><given-names>Gregory M.</given-names></name><name><surname>Liu</surname><given-names>Peigui</given-names></name><name><surname>Yu</surname><given-names>Fuqiang</given-names></name><name><surname>Senanayake</surname><given-names>Indunil C.</given-names></name></person-group><article-title>﻿A subgeneric revision of the genus <italic><tp:taxon-name><tp:taxon-name-part taxon-name-part-type="genus" reg="Suillus">Suillus</tp:taxon-name-part></tp:taxon-name></italic> (<italic><tp:taxon-name><tp:taxon-name-part taxon-name-part-type="family">Suillaceae</tp:taxon-name-part></tp:taxon-name></italic>, <italic><tp:taxon-name><tp:taxon-name-part taxon-name-part-type="order">Boletales</tp:taxon-name-part></tp:taxon-name></italic>) and novel taxa from Eastern Asia based on morphology and multigene phylogenies</article-title><source>IMA Fungus</source><day>17</day><month>07</month><year>2025</year><volume>16</volume><pub-id pub-id-type="doi">10.3897/imafungus.16.144260</pub-id></mixed-citation></tp:treatment-meta><tp:nomenclature><label>﻿</label><tp:taxon-name>
                <object-id xmlns:xlink="http://www.w3.org/1999/xlink" content-type="arpha" xlink:type="simple">4568B1D0-823F-580A-9B68-B64C725D18E2</object-id>
                <tp:taxon-name-part taxon-name-part-type="genus" reg="Suillus">Suillus</tp:taxon-name-part>
                <tp:taxon-name-part taxon-name-part-type="species" reg="boletoluteus">boletoluteus</tp:taxon-name-part>
                <object-id xmlns:xlink="http://www.w3.org/1999/xlink" content-type="mycobank" xlink:type="simple">822267</object-id>
              </tp:taxon-name><tp:taxon-authority>R. Zhang, X.F. Shi, G.M. Mueller &amp; P.G. Liu.</tp:taxon-authority><tp:taxon-status xmlns:xlink="http://www.w3.org/1999/xlink" xlink:type="simple">sp. nov.</tp:taxon-status><xref ref-type="fig" rid="F13">Figs 14</xref><xref ref-type="fig" rid="F14">, 15</xref></tp:nomenclature><tp:treatment-sec sec-type="etymology" id="SECID0EXIFM"><title>Etymology.</title><p>The species resembles <italic><tp:taxon-name><tp:taxon-name-part taxon-name-part-type="genus" reg="Suillus">Suillus</tp:taxon-name-part><tp:taxon-name-part taxon-name-part-type="species" reg="luteus">luteus</tp:taxon-name-part></tp:taxon-name></italic> and “boleti-” indicates its smooth and regular hymenium like species in <italic><tp:taxon-name><tp:taxon-name-part taxon-name-part-type="genus" reg="Boletinus">Boletinus</tp:taxon-name-part></tp:taxon-name></italic>.</p><fig id="F13" position="float" orientation="portrait"><object-id xmlns:xlink="http://www.w3.org/1999/xlink" content-type="doi" xlink:type="simple">10.3897/imafungus.16.144260.figure14</object-id><object-id xmlns:xlink="http://www.w3.org/1999/xlink" content-type="arpha" xlink:type="simple">353B52CF-4146-569E-812F-D0E718132EA5</object-id><label>Figure 14.</label><caption><p>Basidiomata of <italic><tp:taxon-name><tp:taxon-name-part taxon-name-part-type="genus" reg="Suillus">Suillus</tp:taxon-name-part><tp:taxon-name-part taxon-name-part-type="species" reg="boletoluteus">boletoluteus</tp:taxon-name-part></tp:taxon-name></italic> (holotype, <named-content xmlns:xlink="http://www.w3.org/1999/xlink" content-type="dwc:institutional_code" xlink:title="Cryptogamic Fungarium, Kunming Institute of Botany" xlink:href="http://grbio.org/institution/cryptogamic-herbarium-kunming-institute-botany" xlink:type="simple">HKAS</named-content> 63244). Scale bar: 5 cm.</p></caption><graphic xmlns:xlink="http://www.w3.org/1999/xlink" xlink:href="imafungus-16-e144260-g014.jpg" position="float" orientation="portrait" xlink:type="simple" id="oo_1376307.jpg"><uri content-type="original_file" xlink:type="simple">https://binary.pensoft.net/fig/1376307</uri></graphic></fig></tp:treatment-sec><tp:treatment-sec sec-type="diagnosis" id="SECID0ELKFM"><title>Diagnosis.</title><p><italic><tp:taxon-name><tp:taxon-name-part taxon-name-part-type="genus" reg="Suillus">Suillus</tp:taxon-name-part><tp:taxon-name-part taxon-name-part-type="species" reg="boletoluteus">boletoluteus</tp:taxon-name-part></tp:taxon-name></italic> has smooth and regular hymenium. The pores and stipes usually change color to greenish blue when cut. This species is in association with <tp:taxon-name><tp:taxon-name-part taxon-name-part-type="genus" reg="Pinus">Pinus</tp:taxon-name-part><tp:taxon-name-part taxon-name-part-type="infraspecific-rank">subg.</tp:taxon-name-part><tp:taxon-name-part taxon-name-part-type="subgenus" reg="Strobus">Strobus</tp:taxon-name-part></tp:taxon-name> in southwestern China and subg. <tp:taxon-name><tp:taxon-name-part taxon-name-part-type="genus" reg="Pinus"/><tp:taxon-name-part taxon-name-part-type="subgenus" reg="Pinus">Pinus</tp:taxon-name-part></tp:taxon-name> in northeastern China.</p><fig id="F14" position="float" orientation="portrait"><object-id xmlns:xlink="http://www.w3.org/1999/xlink" content-type="doi" xlink:type="simple">10.3897/imafungus.16.144260.figure15</object-id><object-id xmlns:xlink="http://www.w3.org/1999/xlink" content-type="arpha" xlink:type="simple">CD92A2C9-6C74-56BA-AAB4-E32C39FD3CFE</object-id><label>Figure 15.</label><caption><p><italic><tp:taxon-name><tp:taxon-name-part taxon-name-part-type="genus" reg="Suillus">Suillus</tp:taxon-name-part><tp:taxon-name-part taxon-name-part-type="species" reg="boletoluteus">boletoluteus</tp:taxon-name-part></tp:taxon-name></italic> (holotype, <named-content xmlns:xlink="http://www.w3.org/1999/xlink" content-type="dwc:institutional_code" xlink:title="Cryptogamic Fungarium, Kunming Institute of Botany" xlink:href="http://grbio.org/institution/cryptogamic-herbarium-kunming-institute-botany" xlink:type="simple">HKAS</named-content> 63244). <bold>a</bold> Basidiospores; <bold>b</bold> Cheilocystidia and some basidia on tube surface; <bold>c</bold> Basidia and pleurocystidia. Scale bars: 5 μm (<bold>a</bold>); 20 μm (<bold>b–d</bold>).</p></caption><graphic xmlns:xlink="http://www.w3.org/1999/xlink" xlink:href="imafungus-16-e144260-g015.jpg" position="float" orientation="portrait" xlink:type="simple" id="oo_1376308.jpg"><uri content-type="original_file" xlink:type="simple">https://binary.pensoft.net/fig/1376308</uri></graphic></fig></tp:treatment-sec><tp:treatment-sec sec-type="Typification" id="SECID0EZMFM"><title>Typification.</title><p><bold>China</bold>: • Inner Mongolia, Hulun Buir, Erguna, Moerdaoga National Forest Park (<named-content xmlns:xlink="http://www.w3.org/1999/xlink" content-type="dwc:verbatimCoordinates" xlink:type="simple"><named-content content-type="geo-json" specific-use="{&#34;type&#34;:&#34;Point&#34;,&#34;coordinates&#34;:[120.755733,51.387889]}" id="NCID0EENFM" xlink:type="simple">51°23'16.40"N, 120°45'20.64"E</named-content></named-content>, alt. 1000 m), 27 August 2010, Xiaofei Shi, Shi633 (holotype, <named-content xmlns:xlink="http://www.w3.org/1999/xlink" content-type="dwc:institutional_code" xlink:title="Cryptogamic Fungarium, Kunming Institute of Botany" xlink:href="http://grbio.org/institution/cryptogamic-herbarium-kunming-institute-botany" xlink:type="simple">HKAS</named-content> 63244).</p></tp:treatment-sec><tp:treatment-sec sec-type="GenBank" id="SECID0ENNFM"><title>GenBank.</title><p>ITS = <ext-link xmlns:xlink="http://www.w3.org/1999/xlink" xlink:href="KU721499" ext-link-type="gen" xlink:type="simple">KU721499</ext-link>; LSU = <ext-link xmlns:xlink="http://www.w3.org/1999/xlink" xlink:href="KU721374" ext-link-type="gen" xlink:type="simple">KU721374</ext-link>; <italic>TEFα-1</italic> = <ext-link xmlns:xlink="http://www.w3.org/1999/xlink" xlink:href="KU721702" ext-link-type="gen" xlink:type="simple">KU721702</ext-link></p></tp:treatment-sec><tp:treatment-sec sec-type="Morphology" id="SECID0EDOFM"><title>Morphology.</title><p><bold><italic>Pileus</italic></bold> develops from convex to plane or recurved, margin wavy at maturity, 3–9 cm diameter, surface viscid to glutinous, glabrous, background color yellowish buff (4B4), with brownish color streaks (6D5, 6E5) underneath the gluten. Younger ones white cap with buff brownish glue (5C4). Appendiculated with white and membranous partial veils that fall off with age. <bold><italic>Hymenophore</italic></bold> adnate to narrowly adnate, yellow (3B7). <bold><italic>Pores</italic></bold> 1–2 per mm, angular, compound. Pore surface covered with brownish cinnamon glandular dots (6F4–6F7). Change color to greenish blue (24A4) when cut or bruised. <bold><italic>Tubes</italic></bold> 4–7 mm deep. Stipe 6–9.5 × 0.8–1.2 cm, equal or slightly tapering towards apex, solid, cuticle background color greyish white, covered all over with glandular dots that are big and dense in streaks, dots are buff brown (5B3, 5B4), or cinnamon brown (6C4, 6C5) in younger ones. A superior gelatinous veil present, white and membranous, fall off at maturity or leave some brownish (6C4–6D4) membranous traces on the stipe. <bold><italic>Context</italic></bold> white to yellowish. Sometimes pileus context turn light blue when cut. <bold><italic>Spore print</italic></bold> brown. <bold><italic>Odor and taste</italic></bold> indistinctive.</p><p><bold><italic>Basidiospores</italic></bold> [40/2/2] 9.5–12.0 (13.5) × 3.5–4.0 μm, Q = (2.38) 2.50–3.43 (3.71), Q<sub>sd</sub> = 2.81 ± 0.34, smooth, oblong in face view, narrowly inequilateral with a hilar appendage in profile view, brown or ochraceous in KOH, tawny yellow in Melzer’s. <bold><italic>Basidia</italic></bold> 4-spored, clavate, bulbous top, 20.0–26.0 × 7.5–8.5 μm, hyaline yellow or brown in KOH, tawny yellow in Melzer’s. <bold><italic>Hymenophoral trama</italic></bold> divergent, wrinkled or smooth, thin-walled, hyaline and mostly 3–8 μm wide. <bold><italic>Pleuro- and Cheilocystidia</italic></bold> in fascicles, abundant, clavate, content brown or hyaline, surrounded by brown amorphous materials in KOH, up to 70 μm long. <bold><italic>Caulocystidia</italic></bold> abundant in all part of the stipe, morphologically similar with pleuro- and cheilocystidia, fascicle base encrusted by profuse brown pigments in KOH, up to 130 μm long. <bold><italic>Pileipellis</italic></bold> a gelatinous layer with some hyphae encrusted by ochraceous granules, some hyphae are not encrusted, most 2–8 μm, up to 11 μm wide. <bold><italic>Stipitipellis</italic></bold> mostly composed of interwoven hyphae, covered by brown amorphogous pigments, about 3–10 μm wide. <bold><italic>Context trama</italic></bold> hyaline, smooth, thin-walled, interwoven, similar for pileus and stipe, mostly 3–30 μm, up to 40 μm wide at stipe base. <bold><italic>Clamp connections</italic></bold> absent.</p></tp:treatment-sec><tp:treatment-sec sec-type="habitat" id="SECID0EBQFM"><title>Habitat.</title><p>Solitary to scattered, in association with <tp:taxon-name><tp:taxon-name-part taxon-name-part-type="genus" reg="Pinus">Pinus</tp:taxon-name-part><tp:taxon-name-part taxon-name-part-type="species" reg="sylvestris">sylvestris</tp:taxon-name-part><tp:taxon-name-part taxon-name-part-type="infraspecific-rank">var.</tp:taxon-name-part><tp:taxon-name-part taxon-name-part-type="variety" reg="mongolica">mongolica</tp:taxon-name-part></tp:taxon-name> and <italic><tp:taxon-name><tp:taxon-name-part taxon-name-part-type="genus" reg="Pinus">Pinus</tp:taxon-name-part><tp:taxon-name-part taxon-name-part-type="species" reg="armandii">armandii</tp:taxon-name-part></tp:taxon-name></italic>.</p></tp:treatment-sec><tp:treatment-sec sec-type="distribution" id="SECID0EDRFM"><title>Known distribution.</title><p>Currently only known from northeastern and southwestern China.</p></tp:treatment-sec><tp:treatment-sec sec-type="material" id="SECID0EIRFM"><title>Specimens examined.</title><p><bold>China</bold>: • Yunnan Province, Jianchuan Town, Lao Jun Mountain (alt. 3400 m), 8 September 2009, Xiaofei Shi, Shi284 (<named-content xmlns:xlink="http://www.w3.org/1999/xlink" content-type="dwc:institutional_code" xlink:title="Cryptogamic Fungarium, Kunming Institute of Botany" xlink:href="http://grbio.org/institution/cryptogamic-herbarium-kunming-institute-botany" xlink:type="simple">HKAS</named-content> 71797) • ibid 12 September 2009, Xiaofei Shi, Shi289 (<named-content xmlns:xlink="http://www.w3.org/1999/xlink" content-type="dwc:institutional_code" xlink:title="Cryptogamic Fungarium, Kunming Institute of Botany" xlink:href="http://grbio.org/institution/cryptogamic-herbarium-kunming-institute-botany" xlink:type="simple">HKAS</named-content> 71802).</p></tp:treatment-sec><tp:treatment-sec sec-type="notes" id="SECID0EYRFM"><title>Notes.</title><p>This species is sister to North American <italic><tp:taxon-name><tp:taxon-name-part taxon-name-part-type="genus" reg="Suillus">Suillus</tp:taxon-name-part><tp:taxon-name-part taxon-name-part-type="species" reg="acidus">acidus</tp:taxon-name-part></tp:taxon-name></italic>. The two sibling species are morphologically very similar. It is interesting that <italic><tp:taxon-name><tp:taxon-name-part taxon-name-part-type="genus" reg="Suillus">Suillus</tp:taxon-name-part><tp:taxon-name-part taxon-name-part-type="species" reg="boletoluteus">boletoluteus</tp:taxon-name-part></tp:taxon-name></italic> is in association with <tp:taxon-name><tp:taxon-name-part taxon-name-part-type="genus" reg="Pinus">Pinus</tp:taxon-name-part><tp:taxon-name-part taxon-name-part-type="infraspecific-rank">subg.</tp:taxon-name-part><tp:taxon-name-part taxon-name-part-type="subgenus" reg="Strobus">Strobus</tp:taxon-name-part><tp:taxon-name-part taxon-name-part-type="authority">in southwestern China and</tp:taxon-name-part><tp:taxon-name-part taxon-name-part-type="infraspecific-rank">subg.</tp:taxon-name-part><tp:taxon-name-part taxon-name-part-type="subgenus" reg="Pinus">Pinus</tp:taxon-name-part></tp:taxon-name> in northeastern China. Host associations of the new species should be further confirmed. In addition, it is possible that <italic><tp:taxon-name><tp:taxon-name-part taxon-name-part-type="genus" reg="Suillus">S.</tp:taxon-name-part><tp:taxon-name-part taxon-name-part-type="species" reg="boletoluteus">boletoluteus</tp:taxon-name-part></tp:taxon-name></italic> contains cryptic species as indicated by the long branches in the <italic>TEFα-1</italic>, <italic>RPB1</italic> and <italic><abbrev xmlns:xlink="http://www.w3.org/1999/xlink" xlink:title="RNA polymerase II second largest subunit" id="ABBRID0E2TFM" xlink:type="simple">RPB2</abbrev></italic> phylogenies.</p></tp:treatment-sec></tp:taxon-treatment>
