# Supplementary material for: ﻿A subgeneric revision of the genus Suillus (Suillaceae, Boletales) and novel taxa from Eastern Asia based on morphology and multigene phylogenies
Source: IMA Fungus. 2025 Jul 17;16:e144260. doi: 10.3897/imafungus.16.144260 (PMC12290465; doi:10.3897/imafungus.16.144260)
Supplement: XML Treatment for Suillus cinerescens [file imafungus.16.144260-treatment11.xml]

<!DOCTYPE tp:taxon-treatment
  PUBLIC "-//TaxonX//DTD Taxonomic Treatment Publishing DTD v0 20100105//EN" "tax-treatment-NSO.dtd">
<tp:taxon-treatment xmlns:tp="http://www.plazi.org/taxpub"><tp:treatment-meta><kwd-group><label>Taxon classification</label><kwd>
                  <named-content content-type="kingdom">Animalia</named-content>
                </kwd><kwd>
                  <named-content content-type="order">Boletales</named-content>
                </kwd><kwd>
                  <named-content content-type="family">Suillaceae</named-content>
                </kwd></kwd-group><mixed-citation publication-type="journal"><person-group><name><surname>Shi</surname><given-names>Xiaofei</given-names></name><name><surname>Zhang</surname><given-names>Shiru</given-names></name><name><surname>Mueller</surname><given-names>Gregory M.</given-names></name><name><surname>Liu</surname><given-names>Peigui</given-names></name><name><surname>Yu</surname><given-names>Fuqiang</given-names></name><name><surname>Senanayake</surname><given-names>Indunil C.</given-names></name></person-group><article-title>﻿A subgeneric revision of the genus <italic><tp:taxon-name><tp:taxon-name-part taxon-name-part-type="genus" reg="Suillus">Suillus</tp:taxon-name-part></tp:taxon-name></italic> (<italic><tp:taxon-name><tp:taxon-name-part taxon-name-part-type="family">Suillaceae</tp:taxon-name-part></tp:taxon-name></italic>, <italic><tp:taxon-name><tp:taxon-name-part taxon-name-part-type="order">Boletales</tp:taxon-name-part></tp:taxon-name></italic>) and novel taxa from Eastern Asia based on morphology and multigene phylogenies</article-title><source>IMA Fungus</source><day>17</day><month>07</month><year>2025</year><volume>16</volume><pub-id pub-id-type="doi">10.3897/imafungus.16.144260</pub-id></mixed-citation></tp:treatment-meta><tp:nomenclature><label>﻿</label><tp:taxon-name>
                <object-id xmlns:xlink="http://www.w3.org/1999/xlink" content-type="arpha" xlink:type="simple">313D6DA9-9F18-50FE-B90D-4B54F8342CA5</object-id>
                <tp:taxon-name-part taxon-name-part-type="genus" reg="Suillus">Suillus</tp:taxon-name-part>
                <tp:taxon-name-part taxon-name-part-type="species" reg="cinerescens">cinerescens</tp:taxon-name-part>
                <object-id xmlns:xlink="http://www.w3.org/1999/xlink" content-type="mycobank" xlink:type="simple">822268</object-id>
              </tp:taxon-name><tp:taxon-authority>R. Zhang, X.F. Shi, G.M. Mueller &amp; P.G. Liu.</tp:taxon-authority><tp:taxon-status xmlns:xlink="http://www.w3.org/1999/xlink" xlink:type="simple">sp. nov.</tp:taxon-status><xref ref-type="fig" rid="F15">Figs 16</xref><xref ref-type="fig" rid="F16">, 17</xref></tp:nomenclature><tp:treatment-sec sec-type="etymology" id="SECID0ERVFM"><title>Etymology.</title><p>The epithet indicates the grey color of the pileus.</p><fig id="F15" position="float" orientation="portrait"><object-id xmlns:xlink="http://www.w3.org/1999/xlink" content-type="doi" xlink:type="simple">10.3897/imafungus.16.144260.figure16</object-id><object-id xmlns:xlink="http://www.w3.org/1999/xlink" content-type="arpha" xlink:type="simple">5F2E94FE-3C20-5E03-BEE9-6CD3E670009E</object-id><label>Figure 16.</label><caption><p>Basidiomata of <italic><tp:taxon-name><tp:taxon-name-part taxon-name-part-type="genus" reg="Suillus">Suillus</tp:taxon-name-part><tp:taxon-name-part taxon-name-part-type="species" reg="cinerescens">cinerescens</tp:taxon-name-part></tp:taxon-name></italic> (holotype, <named-content xmlns:xlink="http://www.w3.org/1999/xlink" content-type="dwc:institutional_code" xlink:title="Cryptogamic Fungarium, Kunming Institute of Botany" xlink:href="http://grbio.org/institution/cryptogamic-herbarium-kunming-institute-botany" xlink:type="simple">HKAS</named-content> 63243). Scale bar: 5 cm.</p></caption><graphic xmlns:xlink="http://www.w3.org/1999/xlink" xlink:href="imafungus-16-e144260-g016.jpg" position="float" orientation="portrait" xlink:type="simple" id="oo_1376309.jpg"><uri content-type="original_file" xlink:type="simple">https://binary.pensoft.net/fig/1376309</uri></graphic></fig></tp:treatment-sec><tp:treatment-sec sec-type="Typification" id="SECID0ESWFM"><title>Typification.</title><p><bold>China</bold>: • Shaanxi Province, Baoji City, Mei Xian, Yingtou Town, Hao Ping Dali village (alt. 1300 m), 4 September 2010, Xiaofei Shi, Shi664 (holotype, <named-content xmlns:xlink="http://www.w3.org/1999/xlink" content-type="dwc:institutional_code" xlink:title="Cryptogamic Fungarium, Kunming Institute of Botany" xlink:href="http://grbio.org/institution/cryptogamic-herbarium-kunming-institute-botany" xlink:type="simple">HKAS</named-content> 63243).</p><fig id="F16" position="float" orientation="portrait"><object-id xmlns:xlink="http://www.w3.org/1999/xlink" content-type="doi" xlink:type="simple">10.3897/imafungus.16.144260.figure17</object-id><object-id xmlns:xlink="http://www.w3.org/1999/xlink" content-type="arpha" xlink:type="simple">E5FB9BE2-061D-51FA-8E23-0C068FFE3CE1</object-id><label>Figure 17.</label><caption><p><italic><tp:taxon-name><tp:taxon-name-part taxon-name-part-type="genus" reg="Suillus">Suillus</tp:taxon-name-part><tp:taxon-name-part taxon-name-part-type="species" reg="cinerescens">cinerescens</tp:taxon-name-part></tp:taxon-name></italic> (holotype, <named-content xmlns:xlink="http://www.w3.org/1999/xlink" content-type="dwc:institutional_code" xlink:title="Cryptogamic Fungarium, Kunming Institute of Botany" xlink:href="http://grbio.org/institution/cryptogamic-herbarium-kunming-institute-botany" xlink:type="simple">HKAS</named-content> 63243). <bold>a</bold> Basidiospores; <bold>b</bold> Cheilocystidia; <bold>c</bold> Hymenium with basidia; <bold>d</bold> Pileipellis (mature specimens). Scale bars: 5 μm (<bold>a</bold>); 20 μm (<bold>b–d</bold>).</p></caption><graphic xmlns:xlink="http://www.w3.org/1999/xlink" xlink:href="imafungus-16-e144260-g017.jpg" position="float" orientation="portrait" xlink:type="simple" id="oo_1376310.jpg"><uri content-type="original_file" xlink:type="simple">https://binary.pensoft.net/fig/1376310</uri></graphic></fig></tp:treatment-sec><tp:treatment-sec sec-type="diagnosis" id="SECID0EGYFM"><title>Diagnosis.</title><p><italic><tp:taxon-name><tp:taxon-name-part taxon-name-part-type="genus" reg="Suillus">Suillus</tp:taxon-name-part><tp:taxon-name-part taxon-name-part-type="species" reg="cinerescens">cinerescens</tp:taxon-name-part></tp:taxon-name></italic> has grey pileus, is in association with <italic><tp:taxon-name><tp:taxon-name-part taxon-name-part-type="genus" reg="Pinus">Pinus</tp:taxon-name-part><tp:taxon-name-part taxon-name-part-type="species" reg="armandii">armandii</tp:taxon-name-part></tp:taxon-name></italic> in central and southwestern China.</p></tp:treatment-sec><tp:treatment-sec sec-type="GenBank" id="SECID0ECZFM"><title>GenBank.</title><p>ITS = <ext-link xmlns:xlink="http://www.w3.org/1999/xlink" xlink:href="KU721159" ext-link-type="gen" xlink:type="simple">KU721159</ext-link>; LSU = <ext-link xmlns:xlink="http://www.w3.org/1999/xlink" xlink:href="KU721317" ext-link-type="gen" xlink:type="simple">KU721317</ext-link>; <italic>TEFα-1</italic> = <ext-link xmlns:xlink="http://www.w3.org/1999/xlink" xlink:href="KU721740" ext-link-type="gen" xlink:type="simple">KU721740</ext-link>; <italic>RPB1</italic> = <ext-link xmlns:xlink="http://www.w3.org/1999/xlink" xlink:href="KU852278" ext-link-type="gen" xlink:type="simple">KU852278</ext-link>.</p></tp:treatment-sec><tp:treatment-sec sec-type="Morphology" id="SECID0EA1FM"><title>Morphology.</title><p><bold><italic>Pileus</italic></bold> develops from hemispherical to convex or plane, 4–9 cm diameter, surface viscid to glutinous, glabrous, background color yellowish brown (4B4), younger ones with dark olive glue (3C4, 3C5), discoloring to greyish (3B3) when old. <bold><italic>Hymenophore</italic></bold> adnate to narrowly adnate, younger ones dull cinnamon (5C4, 5C5), turn to olive yellow (3B6, 3C6) with age. Do not change color when bruised. <bold><italic>Pores</italic></bold> 1 per mm, angular, compound. <bold><italic>Tubes</italic></bold> 4–9 mm deep, concolorous with pores. <bold><italic>Stipe</italic></bold> 6–10 × 0.9–2 cm, equal or tapering towards apex, solid, no ring, cuticle color yellowish white (3A3), covered all over with reddish brown (4A6, 4A7) glandular dots. <bold><italic>Mycelia</italic></bold> white, turn to red (6A3, 7A3) when bruised. <bold><italic>Context</italic></bold> white to yellowish. Do not change color when exposed. <bold><italic>Spore print</italic></bold> olive brown. <bold><italic>Odor and taste</italic></bold> indistinctive.</p><p><bold><italic>Basidiospores</italic></bold> [40/2/2] (8.5) 9.0–10 × (3.5) 4.0–4.5 μm, Q =(2.22) 2.25–2.50, Q<sub>sd</sub> = 2.4 ± 0.13, smooth, oblong in face view, narrowly inequilateral with a hilar appendage in profile view, brown or uncommonly hyaline in KOH, dark ochraceous in Melzer’s. <bold><italic>Basidia</italic></bold> 4-spored, clavate, bulbous top, 20.0–25.0 × 7.0–8.0 μm, contain brown pigments or uncommonly hyaline in KOH. <bold><italic>Hymenophoral trama</italic></bold> divergent, wrinkled, thin-walled, hyaline and mostly 5–11 μm, up to 15 μm. <bold><italic>Pleuro- and cheilocystidia</italic></bold> in fascicles, abundant, clavate, up to 70 μm long, content brown or hyaline, surrounded by brown amorphous materials in KOH. <bold><italic>Caulocystidia</italic></bold> abundant, morphologically similar with pleuro- and cheilocystidia, in fascicles with over 10 caulocystidia, surrounded by brown pigments, up to 100 μm. <bold><italic>Pileipellis</italic></bold> encrusted by fine ochraceous granules, hyphae scattered in yellowish glue in KOH, most 3–7 μm, up to 11 μm wide. <bold><italic>Stipitipellis</italic></bold> covered by profuse brown amorphous pigments, composed of interwoven hyphae, about 3–9 μm wide. <bold><italic>Context trama</italic></bold> hyaline, smooth, thin-walled, interwoven, similar in pileus and stipe, mostly 5–50 μm, up to 110 μm wide at stipe base. <bold><italic>Clamp connections</italic></bold> absent.</p></tp:treatment-sec><tp:treatment-sec sec-type="habitat" id="SECID0EE3FM"><title>Habitat.</title><p>Usually gregarious, in association with <italic><tp:taxon-name><tp:taxon-name-part taxon-name-part-type="genus" reg="Pinus">Pinus</tp:taxon-name-part><tp:taxon-name-part taxon-name-part-type="species" reg="armandii">armandii</tp:taxon-name-part></tp:taxon-name></italic>.</p></tp:treatment-sec><tp:treatment-sec sec-type="distribution" id="SECID0EV3FM"><title>Known distribution.</title><p>Currently known from central and southwestern China.</p></tp:treatment-sec><tp:treatment-sec sec-type="material" id="SECID0E13FM"><title>Specimens examined.</title><p><bold>China</bold>: • Hubei Province, Shen Nong Jia Forest, Honghua Duo town (alt. 1600 m), 31 July 2011, Xiaofei Shi, Shi763 (<named-content xmlns:xlink="http://www.w3.org/1999/xlink" content-type="dwc:institutional_code" xlink:title="Cryptogamic Fungarium, Kunming Institute of Botany" xlink:href="http://grbio.org/institution/cryptogamic-herbarium-kunming-institute-botany" xlink:type="simple">HKAS</named-content> 71893); <bold>China</bold>: • Yunnan Province, Lijiang City, Xuesong village (alt. 2700 m), 27 August 2009, Gang Wu, GangWu 155 (<named-content xmlns:xlink="http://www.w3.org/1999/xlink" content-type="dwc:institutional_code" xlink:title="Cryptogamic Fungarium, Kunming Institute of Botany" xlink:href="http://grbio.org/institution/cryptogamic-herbarium-kunming-institute-botany" xlink:type="simple">HKAS</named-content> 57687); <bold>China</bold>: • Heilongjiang Province, Yichun City, Wuying National Forest Park (alt. 400 m), 17 August 2010, Xiaofei Shi, Shi558 (<named-content xmlns:xlink="http://www.w3.org/1999/xlink" content-type="dwc:institutional_code" xlink:title="Cryptogamic Fungarium, Kunming Institute of Botany" xlink:href="http://grbio.org/institution/cryptogamic-herbarium-kunming-institute-botany" xlink:type="simple">HKAS</named-content> 63234); <bold>China</bold>: • Heilongjiang Province, Da Xing Anling, Huzhong Town, Hua road (alt. 1000 m), associated with <italic><tp:taxon-name><tp:taxon-name-part taxon-name-part-type="genus" reg="Pinus">Pinus</tp:taxon-name-part><tp:taxon-name-part taxon-name-part-type="species" reg="pumila">pumila</tp:taxon-name-part></tp:taxon-name></italic>, 21 August 2010, Xiaofei Shi, Shi588 (<named-content xmlns:xlink="http://www.w3.org/1999/xlink" content-type="dwc:institutional_code" xlink:title="Cryptogamic Fungarium, Kunming Institute of Botany" xlink:href="http://grbio.org/institution/cryptogamic-herbarium-kunming-institute-botany" xlink:type="simple">HKAS</named-content> 63225).</p></tp:treatment-sec><tp:treatment-sec sec-type="notes" id="SECID0ED5FM"><title>Notes.</title><p>Two collections (<named-content xmlns:xlink="http://www.w3.org/1999/xlink" content-type="dwc:institutional_code" xlink:title="Cryptogamic Fungarium, Kunming Institute of Botany" xlink:href="http://grbio.org/institution/cryptogamic-herbarium-kunming-institute-botany" xlink:type="simple">HKAS</named-content> 63234 and 63225) are excluded from the new species description because they are strongly indicated as different species by phylogenetic, morphological and ecological evidence. The collection “<named-content xmlns:xlink="http://www.w3.org/1999/xlink" content-type="dwc:institutional_code" xlink:title="Cryptogamic Fungarium, Kunming Institute of Botany" xlink:href="http://grbio.org/institution/cryptogamic-herbarium-kunming-institute-botany" xlink:type="simple">HKAS</named-content> 63234” from northeastern China has strong bluing reaction when the hymenium is bruised and it associates with <italic><tp:taxon-name><tp:taxon-name-part taxon-name-part-type="genus" reg="Pinus">Pinus</tp:taxon-name-part><tp:taxon-name-part taxon-name-part-type="species" reg="koraiensis">koraiensis</tp:taxon-name-part></tp:taxon-name></italic>. Another collection “<named-content xmlns:xlink="http://www.w3.org/1999/xlink" content-type="dwc:institutional_code" xlink:title="Cryptogamic Fungarium, Kunming Institute of Botany" xlink:href="http://grbio.org/institution/cryptogamic-herbarium-kunming-institute-botany" xlink:type="simple">HKAS</named-content> 63225” has more reddish cinnamon in pileus color, and it associates with <italic><tp:taxon-name><tp:taxon-name-part taxon-name-part-type="genus" reg="Pinus">Pinus</tp:taxon-name-part><tp:taxon-name-part taxon-name-part-type="species" reg="pumila">pumila</tp:taxon-name-part></tp:taxon-name></italic>. However, more collections are needed to confirm these observations and to support the cryptic species. The <italic><tp:taxon-name><tp:taxon-name-part taxon-name-part-type="genus" reg="Suillus">Suillus</tp:taxon-name-part><tp:taxon-name-part taxon-name-part-type="species" reg="cinerescens">cinerescens</tp:taxon-name-part></tp:taxon-name></italic> collections associated with <italic><tp:taxon-name><tp:taxon-name-part taxon-name-part-type="genus" reg="Pinus">Pinus</tp:taxon-name-part><tp:taxon-name-part taxon-name-part-type="species" reg="armandii">armandii</tp:taxon-name-part></tp:taxon-name></italic> are morphologically similar with closely related species <italic><tp:taxon-name><tp:taxon-name-part taxon-name-part-type="genus" reg="Suillus">S.</tp:taxon-name-part><tp:taxon-name-part taxon-name-part-type="species" reg="plorans">plorans</tp:taxon-name-part></tp:taxon-name></italic> from Europe.</p></tp:treatment-sec></tp:taxon-treatment>
