# Supplementary material for: ﻿A subgeneric revision of the genus Suillus (Suillaceae, Boletales) and novel taxa from Eastern Asia based on morphology and multigene phylogenies
Source: IMA Fungus. 2025 Jul 17;16:e144260. doi: 10.3897/imafungus.16.144260 (PMC12290465; doi:10.3897/imafungus.16.144260)
Supplement: XML Treatment for Suillus minusculus [file imafungus.16.144260-treatment12.xml]

<!DOCTYPE tp:taxon-treatment
  PUBLIC "-//TaxonX//DTD Taxonomic Treatment Publishing DTD v0 20100105//EN" "tax-treatment-NSO.dtd">
<tp:taxon-treatment xmlns:tp="http://www.plazi.org/taxpub"><tp:treatment-meta><kwd-group><label>Taxon classification</label><kwd>
                  <named-content content-type="kingdom">Animalia</named-content>
                </kwd><kwd>
                  <named-content content-type="order">Boletales</named-content>
                </kwd><kwd>
                  <named-content content-type="family">Suillaceae</named-content>
                </kwd></kwd-group><mixed-citation publication-type="journal"><person-group><name><surname>Shi</surname><given-names>Xiaofei</given-names></name><name><surname>Zhang</surname><given-names>Shiru</given-names></name><name><surname>Mueller</surname><given-names>Gregory M.</given-names></name><name><surname>Liu</surname><given-names>Peigui</given-names></name><name><surname>Yu</surname><given-names>Fuqiang</given-names></name><name><surname>Senanayake</surname><given-names>Indunil C.</given-names></name></person-group><article-title>﻿A subgeneric revision of the genus <italic><tp:taxon-name><tp:taxon-name-part taxon-name-part-type="genus" reg="Suillus">Suillus</tp:taxon-name-part></tp:taxon-name></italic> (<italic><tp:taxon-name><tp:taxon-name-part taxon-name-part-type="family">Suillaceae</tp:taxon-name-part></tp:taxon-name></italic>, <italic><tp:taxon-name><tp:taxon-name-part taxon-name-part-type="order">Boletales</tp:taxon-name-part></tp:taxon-name></italic>) and novel taxa from Eastern Asia based on morphology and multigene phylogenies</article-title><source>IMA Fungus</source><day>17</day><month>07</month><year>2025</year><volume>16</volume><pub-id pub-id-type="doi">10.3897/imafungus.16.144260</pub-id></mixed-citation></tp:treatment-meta><tp:nomenclature><label>﻿</label><tp:taxon-name>
                <object-id xmlns:xlink="http://www.w3.org/1999/xlink" content-type="arpha" xlink:type="simple">2099BAD0-650E-528C-B94F-7573A44BDE52</object-id>
                <tp:taxon-name-part taxon-name-part-type="genus" reg="Suillus">Suillus</tp:taxon-name-part>
                <tp:taxon-name-part taxon-name-part-type="species" reg="minusculus">minusculus</tp:taxon-name-part>
                <object-id xmlns:xlink="http://www.w3.org/1999/xlink" content-type="mycobank" xlink:type="simple">822269</object-id>
              </tp:taxon-name><tp:taxon-authority>R. Zhang, X.F. Shi, G.M. Mueller &amp; P.G. Liu</tp:taxon-authority><tp:taxon-status xmlns:xlink="http://www.w3.org/1999/xlink" xlink:type="simple">sp. nov.</tp:taxon-status><xref ref-type="fig" rid="F17">Figs 18</xref><xref ref-type="fig" rid="F18">, 19</xref></tp:nomenclature><tp:treatment-sec sec-type="etymology" id="SECID0E5BGM"><title>Etymology.</title><p>The epithet refers to the small size of the species.</p><fig id="F17" position="float" orientation="portrait"><object-id xmlns:xlink="http://www.w3.org/1999/xlink" content-type="doi" xlink:type="simple">10.3897/imafungus.16.144260.figure18</object-id><object-id xmlns:xlink="http://www.w3.org/1999/xlink" content-type="arpha" xlink:type="simple">55CD88B7-BE44-5FEB-9B52-3A8CF95BECE8</object-id><label>Figure 18.</label><caption><p>Basidiomata of <italic><tp:taxon-name><tp:taxon-name-part taxon-name-part-type="genus" reg="Suillus">Suillus</tp:taxon-name-part><tp:taxon-name-part taxon-name-part-type="species" reg="minusculus">minusculus</tp:taxon-name-part></tp:taxon-name></italic> (paratype, <named-content xmlns:xlink="http://www.w3.org/1999/xlink" content-type="dwc:institutional_code" xlink:title="Cryptogamic Fungarium, Kunming Institute of Botany" xlink:href="http://grbio.org/institution/cryptogamic-herbarium-kunming-institute-botany" xlink:type="simple">HKAS</named-content> 71980). Scale bar: 5 cm.</p></caption><graphic xmlns:xlink="http://www.w3.org/1999/xlink" xlink:href="imafungus-16-e144260-g018.jpg" position="float" orientation="portrait" xlink:type="simple" id="oo_1376311.jpg"><uri content-type="original_file" xlink:type="simple">https://binary.pensoft.net/fig/1376311</uri></graphic></fig></tp:treatment-sec><tp:treatment-sec sec-type="diagnosis" id="SECID0E6CGM"><title>Diagnosis.</title><p>The diameter of the pileus is 3–4.5 cm and it is among the smallest of known <italic><tp:taxon-name><tp:taxon-name-part taxon-name-part-type="genus" reg="Suillus">Suillus</tp:taxon-name-part></tp:taxon-name></italic> species.</p><fig id="F18" position="float" orientation="portrait"><object-id xmlns:xlink="http://www.w3.org/1999/xlink" content-type="doi" xlink:type="simple">10.3897/imafungus.16.144260.figure19</object-id><object-id xmlns:xlink="http://www.w3.org/1999/xlink" content-type="arpha" xlink:type="simple">1B60C4A1-69E6-5073-9A27-A80BA66242DA</object-id><label>Figure 19.</label><caption><p><italic><tp:taxon-name><tp:taxon-name-part taxon-name-part-type="genus" reg="Suillus">Suillus</tp:taxon-name-part><tp:taxon-name-part taxon-name-part-type="species" reg="minusculus">minusculus</tp:taxon-name-part></tp:taxon-name></italic> (paratype, <named-content xmlns:xlink="http://www.w3.org/1999/xlink" content-type="dwc:institutional_code" xlink:title="Cryptogamic Fungarium, Kunming Institute of Botany" xlink:href="http://grbio.org/institution/cryptogamic-herbarium-kunming-institute-botany" xlink:type="simple">HKAS</named-content> 71980). <bold>a</bold> Basidiospores; <bold>b</bold> Cheilocystidia; <bold>c</bold> Hymenium with basidia; <bold>d</bold> Pileipellis (mature specimens). Scale bars: 5 μm (<bold>a</bold>); 20 μm (<bold>b–d</bold>).</p></caption><graphic xmlns:xlink="http://www.w3.org/1999/xlink" xlink:href="imafungus-16-e144260-g019.jpg" position="float" orientation="portrait" xlink:type="simple" id="oo_1376312.jpg"><uri content-type="original_file" xlink:type="simple">https://binary.pensoft.net/fig/1376312</uri></graphic></fig></tp:treatment-sec><tp:treatment-sec sec-type="Typification" id="SECID0EUEGM"><title>Typification.</title><p><bold>China</bold>: • Guangdong Province, Ruyuan, Shaoguan, Nanling National Forest Park (<named-content xmlns:xlink="http://www.w3.org/1999/xlink" content-type="dwc:verbatimCoordinates" xlink:type="simple"><named-content content-type="geo-json" specific-use="{&#34;type&#34;:&#34;Point&#34;,&#34;coordinates&#34;:[113.027006,24.897250]}" id="NCID0E6EGM" xlink:type="simple">24°53'50.10"N, 113°01'37.22"</named-content></named-content>E, alt. 1200 m), 18 September 2015, Bo Li, Libo113 (holotype, <named-content xmlns:xlink="http://www.w3.org/1999/xlink" content-type="dwc:institutional_code" xlink:title="Cryptogamic Fungarium, Kunming Institute of Botany" xlink:href="http://grbio.org/institution/cryptogamic-herbarium-kunming-institute-botany" xlink:type="simple">HKAS</named-content> 89874).</p></tp:treatment-sec><tp:treatment-sec sec-type="GenBank" id="SECID0EIFGM"><title>GenBank.</title><p>ITS = <ext-link xmlns:xlink="http://www.w3.org/1999/xlink" xlink:href="KU721492" ext-link-type="gen" xlink:type="simple">KU721492</ext-link>; LSU = <ext-link xmlns:xlink="http://www.w3.org/1999/xlink" xlink:href="KY489974" ext-link-type="gen" xlink:type="simple">KY489974</ext-link>; <italic>TEFα-1</italic> = <ext-link xmlns:xlink="http://www.w3.org/1999/xlink" xlink:href="KU721706" ext-link-type="gen" xlink:type="simple">KU721706</ext-link>; <italic>RPB1</italic> = <ext-link xmlns:xlink="http://www.w3.org/1999/xlink" xlink:href="KU852193" ext-link-type="gen" xlink:type="simple">KU852193</ext-link>; <italic><abbrev xmlns:xlink="http://www.w3.org/1999/xlink" xlink:title="RNA polymerase II second largest subunit" id="ABBRID0EHGGM" xlink:type="simple">RPB2</abbrev></italic> = <ext-link xmlns:xlink="http://www.w3.org/1999/xlink" xlink:href="KU852352" ext-link-type="gen" xlink:type="simple">KU852352</ext-link>.</p></tp:treatment-sec><tp:treatment-sec sec-type="Morphology" id="SECID0EQGGM"><title>Morphology.</title><p><bold><italic>Pileus</italic></bold> develops from convex to plane, eventually depressed, 3–4.5(-5) cm diameter, surface viscid when moist, background color yellowish brown (4A4, 4B4), covered with closely appressed dark brown (5E7, 5E8). <bold><italic>Hymenophore</italic></bold> decurrent, yellow (4A7, 4B7), pores comparatively large, 1 per mm, angular, compound, radially arranged, smaller towards the margin. <bold><italic>Tubes</italic></bold> 3–5 mm long, concolorous with the pores. <bold><italic>Stipe</italic></bold> 3.0–4.0 × 0.3–0.5 cm, cylindrical, solid, veil white and membranous, turning blackish when bruised, lost in age. Reticulate above the annulus. Glandular dots abundant, distribute mainly below the annulus, vinaceous brown (6D7). <bold><italic>Context</italic></bold> yellow in pileus and stipe, does not change color. Pileus context thin, no more than 4 mm thick. <bold><italic>Spore print</italic></bold> reddish brown (6E5). <bold><italic>Odor and taste</italic></bold> indistinctive.</p><p><bold><italic>Basidiospores</italic></bold> [80/1/2] (8.5) 9.0–11.0 × 3.5–4.5 μm, Q = 2.13–2.50 (2.57), Q<sub>sd</sub> = 2.36 ± 0.13, smooth, oblong in face view, narrowly inequilateral with a hilar appendage in profile view, brown or ochraceous in KOH, tawny yellow in Melzer’s. <bold><italic>Basidia</italic></bold> 4-spored, clavate, bulbous, 21.0–28.0 × 6.0–8.5 μm, hyaline yellow or brown in KOH, tawny yellow in Melzer’s. <bold><italic>Hymenophoral trama</italic></bold> divergent, wrinkled, thin-walled, hyaline and mostly 5–8(-12) μm. <bold><italic>Pleuro- and Cheilocystidia</italic></bold> in fascicles, abundant, clavate, contents brown or hyaline, surrounded by brown amorphous material in KOH, up to 80 μm long. <bold><italic>Pileipellis</italic></bold> outer most a layer of hyphae light ochraceous or hyaline in KOH, smooth, most 3–7 μm; underneath a gelatinous layer with hyphae densely encrusted with ochraceous granules, most 3–7(-11) μm wide. <bold><italic>Stipitipellis</italic></bold> mostly composed of interwoven hyphae, covered by brown amorphogous pigments, about 3–10 μm wide. <bold><italic>Caulocystidia</italic></bold> abundant along stipe, morphologically similar with pleuro- and cheilocystidia, encrusted with brown pigments in KOH, up to 100 μm long. <bold><italic>Context trama</italic></bold> hyaline, smooth, thin-walled, interwoven, similar in pileus and stipe, mostly 3–30 μm, up to 40 μm wide at stipe base. <bold><italic>Clamp connections</italic></bold> absent.</p></tp:treatment-sec><tp:treatment-sec sec-type="habitat" id="SECID0EOIGM"><title>Habitat.</title><p>Scattered, in association with <italic><tp:taxon-name><tp:taxon-name-part taxon-name-part-type="genus" reg="Pinus">Pinus</tp:taxon-name-part><tp:taxon-name-part taxon-name-part-type="species" reg="kwangtungensis">kwangtungensis</tp:taxon-name-part></tp:taxon-name></italic>.</p></tp:treatment-sec><tp:treatment-sec sec-type="distribution" id="SECID0E6IGM"><title>Known distribution.</title><p>Currently only known from the Nanling National Forest Park in Guangdong.</p></tp:treatment-sec><tp:treatment-sec sec-type="material" id="SECID0EEJGM"><title>Specimens examined.</title><p><bold>China</bold>: • Guangdong Province, Ruyuan, Shaoguan, Nanling National Forest Park (<named-content xmlns:xlink="http://www.w3.org/1999/xlink" content-type="dwc:verbatimCoordinates" xlink:type="simple"><named-content content-type="geo-json" specific-use="{&#34;type&#34;:&#34;Point&#34;,&#34;coordinates&#34;:[113.026681,24.896394]}" id="NCID0EPJGM" xlink:type="simple">24°53'47.02"N, 113°01'36.05"E</named-content></named-content>, alt. 1209 m), 18 September 2015, Rui Zhang, Rui363 (<named-content xmlns:xlink="http://www.w3.org/1999/xlink" content-type="dwc:institutional_code" xlink:title="Cryptogamic Fungarium, Kunming Institute of Botany" xlink:href="http://grbio.org/institution/cryptogamic-herbarium-kunming-institute-botany" xlink:type="simple">HKAS</named-content> 90665); <italic>ibid</italic> 17 September 2011, Xiaofei Shi, Shi979 (<named-content xmlns:xlink="http://www.w3.org/1999/xlink" content-type="dwc:institutional_code" xlink:title="Cryptogamic Fungarium, Kunming Institute of Botany" xlink:href="http://grbio.org/institution/cryptogamic-herbarium-kunming-institute-botany" xlink:type="simple">HKAS</named-content> 71980).</p></tp:treatment-sec><tp:treatment-sec sec-type="notes" id="SECID0E5JGM"><title>Notes.</title><p><italic><tp:taxon-name><tp:taxon-name-part taxon-name-part-type="genus" reg="Pinus">Pinus</tp:taxon-name-part><tp:taxon-name-part taxon-name-part-type="species" reg="kwangtungensis">kwangtungensis</tp:taxon-name-part></tp:taxon-name></italic> is a rare pine species and forms a large forest only in the Nanling National Forest Park; it seems that <italic><tp:taxon-name><tp:taxon-name-part taxon-name-part-type="genus" reg="Suillus">S.</tp:taxon-name-part><tp:taxon-name-part taxon-name-part-type="species" reg="minusculus">minusculus</tp:taxon-name-part></tp:taxon-name></italic> is also rare and should be under conservation.</p></tp:treatment-sec></tp:taxon-treatment>
