# Supplementary material for: ﻿A subgeneric revision of the genus Suillus (Suillaceae, Boletales) and novel taxa from Eastern Asia based on morphology and multigene phylogenies
Source: IMA Fungus. 2025 Jul 17;16:e144260. doi: 10.3897/imafungus.16.144260 (PMC12290465; doi:10.3897/imafungus.16.144260)
Supplement: XML Treatment for Suillus phylosubaureus [file imafungus.16.144260-treatment13.xml]

<!DOCTYPE tp:taxon-treatment
  PUBLIC "-//TaxonX//DTD Taxonomic Treatment Publishing DTD v0 20100105//EN" "tax-treatment-NSO.dtd">
<tp:taxon-treatment xmlns:tp="http://www.plazi.org/taxpub"><tp:treatment-meta><kwd-group><label>Taxon classification</label><kwd>
                  <named-content content-type="kingdom">Animalia</named-content>
                </kwd><kwd>
                  <named-content content-type="order">Boletales</named-content>
                </kwd><kwd>
                  <named-content content-type="family">Suillaceae</named-content>
                </kwd></kwd-group><mixed-citation publication-type="journal"><person-group><name><surname>Shi</surname><given-names>Xiaofei</given-names></name><name><surname>Zhang</surname><given-names>Shiru</given-names></name><name><surname>Mueller</surname><given-names>Gregory M.</given-names></name><name><surname>Liu</surname><given-names>Peigui</given-names></name><name><surname>Yu</surname><given-names>Fuqiang</given-names></name><name><surname>Senanayake</surname><given-names>Indunil C.</given-names></name></person-group><article-title>﻿A subgeneric revision of the genus <italic><tp:taxon-name><tp:taxon-name-part taxon-name-part-type="genus" reg="Suillus">Suillus</tp:taxon-name-part></tp:taxon-name></italic> (<italic><tp:taxon-name><tp:taxon-name-part taxon-name-part-type="family">Suillaceae</tp:taxon-name-part></tp:taxon-name></italic>, <italic><tp:taxon-name><tp:taxon-name-part taxon-name-part-type="order">Boletales</tp:taxon-name-part></tp:taxon-name></italic>) and novel taxa from Eastern Asia based on morphology and multigene phylogenies</article-title><source>IMA Fungus</source><day>17</day><month>07</month><year>2025</year><volume>16</volume><pub-id pub-id-type="doi">10.3897/imafungus.16.144260</pub-id></mixed-citation></tp:treatment-meta><tp:nomenclature><label>﻿</label><tp:taxon-name>
                <object-id xmlns:xlink="http://www.w3.org/1999/xlink" content-type="arpha" xlink:type="simple">46A6DE82-61E7-56A4-8F23-67F00387926F</object-id>
                <tp:taxon-name-part taxon-name-part-type="genus" reg="Suillus">Suillus</tp:taxon-name-part>
                <tp:taxon-name-part taxon-name-part-type="species" reg="phylosubaureus">phylosubaureus</tp:taxon-name-part>
                <object-id xmlns:xlink="http://www.w3.org/1999/xlink" content-type="mycobank" xlink:type="simple">822270</object-id>
              </tp:taxon-name><tp:taxon-authority>R. Zhang, X.F. Shi, G.M. Mueller &amp; P.G. Liu</tp:taxon-authority><tp:taxon-status xmlns:xlink="http://www.w3.org/1999/xlink" xlink:type="simple">sp. nov.</tp:taxon-status><xref ref-type="fig" rid="F19">Figs 20</xref><xref ref-type="fig" rid="F20">, 21</xref></tp:nomenclature><tp:treatment-sec sec-type="etymology" id="SECID0EMMGM"><title>Etymology.</title><p>This species is sister to <italic><tp:taxon-name><tp:taxon-name-part taxon-name-part-type="genus" reg="Suillus">Suillus</tp:taxon-name-part><tp:taxon-name-part taxon-name-part-type="species" reg="subaureus">subaureus</tp:taxon-name-part></tp:taxon-name></italic> and identified first by molecular phylogeny.</p><fig id="F19" position="float" orientation="portrait"><object-id xmlns:xlink="http://www.w3.org/1999/xlink" content-type="doi" xlink:type="simple">10.3897/imafungus.16.144260.figure20</object-id><object-id xmlns:xlink="http://www.w3.org/1999/xlink" content-type="arpha" xlink:type="simple">02882884-F74F-5B61-BE0D-730DC37E6C66</object-id><label>Figure 20.</label><caption><p>Basidiomata of <italic><tp:taxon-name><tp:taxon-name-part taxon-name-part-type="genus" reg="Suillus">Suillus</tp:taxon-name-part><tp:taxon-name-part taxon-name-part-type="species" reg="phylosubaureus">phylosubaureus</tp:taxon-name-part></tp:taxon-name></italic> (holotype, <named-content xmlns:xlink="http://www.w3.org/1999/xlink" content-type="dwc:institutional_code" xlink:title="Cryptogamic Fungarium, Kunming Institute of Botany" xlink:href="http://grbio.org/institution/cryptogamic-herbarium-kunming-institute-botany" xlink:type="simple">HKAS</named-content> 71798). Scale bar: 5 cm.</p></caption><graphic xmlns:xlink="http://www.w3.org/1999/xlink" xlink:href="imafungus-16-e144260-g020.jpg" position="float" orientation="portrait" xlink:type="simple" id="oo_1376313.jpg"><uri content-type="original_file" xlink:type="simple">https://binary.pensoft.net/fig/1376313</uri></graphic></fig></tp:treatment-sec><tp:treatment-sec sec-type="Typification" id="SECID0EZNGM"><title>Typification.</title><p><bold>China</bold>: • Yunnan Province, Jianchuan City, Lao Jun Mountain (alt. 3400 m), 8 September 2009, Xiaofei Shi, Shi285 (holotype, <named-content xmlns:xlink="http://www.w3.org/1999/xlink" content-type="dwc:institutional_code" xlink:title="Cryptogamic Fungarium, Kunming Institute of Botany" xlink:href="http://grbio.org/institution/cryptogamic-herbarium-kunming-institute-botany" xlink:type="simple">HKAS</named-content> 71798).</p><fig id="F20" position="float" orientation="portrait"><object-id xmlns:xlink="http://www.w3.org/1999/xlink" content-type="doi" xlink:type="simple">10.3897/imafungus.16.144260.figure21</object-id><object-id xmlns:xlink="http://www.w3.org/1999/xlink" content-type="arpha" xlink:type="simple">33D46F7B-827E-5D81-AEB4-1748D3D69D1D</object-id><label>Figure 21.</label><caption><p><italic><tp:taxon-name><tp:taxon-name-part taxon-name-part-type="genus" reg="Suillus">Suillus</tp:taxon-name-part><tp:taxon-name-part taxon-name-part-type="species" reg="phylosubaureus">phylosubaureus</tp:taxon-name-part></tp:taxon-name></italic> (holotype, <named-content xmlns:xlink="http://www.w3.org/1999/xlink" content-type="dwc:institutional_code" xlink:title="Cryptogamic Fungarium, Kunming Institute of Botany" xlink:href="http://grbio.org/institution/cryptogamic-herbarium-kunming-institute-botany" xlink:type="simple">HKAS</named-content> 71798). <bold>a</bold> Basidiospores; <bold>b</bold> Cheilocystidia; <bold>c</bold> Hymenium with basidia; <bold>d</bold> Pileipellis (mature specimens). Scale bars: 5 μm (<bold>a</bold>); 20 μm (<bold>b–d</bold>).</p></caption><graphic xmlns:xlink="http://www.w3.org/1999/xlink" xlink:href="imafungus-16-e144260-g021.jpg" position="float" orientation="portrait" xlink:type="simple" id="oo_1376314.jpg"><uri content-type="original_file" xlink:type="simple">https://binary.pensoft.net/fig/1376314</uri></graphic></fig></tp:treatment-sec><tp:treatment-sec sec-type="GenBank" id="SECID0ENPGM"><title>GenBank.</title><p>ITS = <ext-link xmlns:xlink="http://www.w3.org/1999/xlink" xlink:href="KU721174" ext-link-type="gen" xlink:type="simple">KU721174</ext-link>; LSU = <ext-link xmlns:xlink="http://www.w3.org/1999/xlink" xlink:href="KU721369" ext-link-type="gen" xlink:type="simple">KU721369</ext-link>; <italic>TEFα-1</italic> = <ext-link xmlns:xlink="http://www.w3.org/1999/xlink" xlink:href="KU721696" ext-link-type="gen" xlink:type="simple">KU721696</ext-link>.</p></tp:treatment-sec><tp:treatment-sec sec-type="Morphology" id="SECID0EEQGM"><title>Morphology.</title><p><bold><italic>Pileus</italic></bold> develops from hemispherical to plane, margin wavy at maturity, 3–8 cm diameter, surface viscid in moist, appressed blackish brown scales (6F6, 6F7) underneath the glue, becoming patched and almost glabrous when old. <bold><italic>Hymenophore</italic></bold> subdecurrent to decurrent, younger ones bright yellow (4A7, 4A8), turn to brownish yellow with age (4B7). Do not change color when bruised. <bold><italic>Pores</italic></bold> 1–2 per mm, angular, compound, arranged as if inconspicuously lamellate, smaller towards the margin. <bold><italic>Tubes</italic></bold> 3–6 mm deep, concolorous with pores. <bold><italic>Stipe</italic></bold> 5–10 × 0.8–1.5 cm, equal to slightly clavate, solid, no veil, white background, yellow at apex, covered with small glandular dots that are yellow (4A4, 4A5) when young, become brown (6E4) when old. <bold><italic>Mycelia</italic></bold> white, do not change color when bruised. <bold><italic>Context</italic></bold> yellowish white in pileus, slightly blue around worm holes. In stipe pallid yellow, turn blue (23A4) when cut. <bold><italic>Spore print</italic></bold> unknown. <bold><italic>Odor and taste</italic></bold> indistinctive.</p><p><bold><italic>Basidiospores</italic></bold> [40/2/2] 8.0–9.0 × 3.5–4.0 μm, Q = 2.25–2.57, Q<sub>sd</sub> = 2.35 ± 0.11, smooth, oblong in face view, narrowly inequilateral with a hilar appendage in profile view, brown or ochraceous in KOH, tawny yellow in Melzer’s. <bold><italic>Basidia</italic></bold> 4-spored, clavate, bulbous top, 24.0–28.0 × 7.0–8.5 μm, hyaline yellow or brown in KOH, tawny yellow in Melzer’s. <bold><italic>Hymenophoral trama</italic></bold> divergent, wrinkled or smooth, thin-walled, hyaline and mostly 3–8 μm wide. <bold><italic>Pleuro- and Cheilocystidia</italic></bold> in fascicles, abundant, clavate, content brown or hyaline, surrounded by brown amorphous materials in KOH, up to 70 μm long. <bold><italic>Caulocystidia</italic></bold> abundant in all part of the stipe, morphologically similar with pleuro- and cheilocystidia, fascicle base encrusted by profuse brown pigments in KOH, up to 90 μm long. <bold><italic>Pileipellis</italic></bold> a layer of scale hyphae, not encrusted, ochraceous, smooth, half of each hypha (4–9 μm) shrink into a thinner strand (1–2 μm). <bold><italic>Stipitipellis</italic></bold> mostly composed of interwoven hyphae, covered by brown amorphogous pigments, about 3–10 μm wide. <bold><italic>Context trama</italic></bold> hyaline, smooth, thin-walled, interwoven, similar for pileus and stipe, mostly 3–30 μm, up to 40 μm wide at stipe base. <bold><italic>Clamp connections</italic></bold> absent.</p></tp:treatment-sec><tp:treatment-sec sec-type="habitat" id="SECID0EISGM"><title>Habitat.</title><p>Scattered to gregarious, grows in mixed forest and probably associates with <italic><tp:taxon-name><tp:taxon-name-part taxon-name-part-type="genus" reg="Pinus">Pinus</tp:taxon-name-part><tp:taxon-name-part taxon-name-part-type="species" reg="armandii">armandii</tp:taxon-name-part></tp:taxon-name></italic>.</p></tp:treatment-sec><tp:treatment-sec sec-type="distribution" id="SECID0EZSGM"><title>Known distribution.</title><p>Currently only known from subalpine region of Yunnan Province, China.</p></tp:treatment-sec><tp:treatment-sec sec-type="material" id="SECID0E5SGM"><title>Specimens examined.</title><p><bold>China</bold>: • Yunnan Province, Jianchuan City, from Li Cha village to Lao Jun Mountain (alt. 3400 m), 2 September 2009, Bang Feng, Bang-Feng763 (<named-content xmlns:xlink="http://www.w3.org/1999/xlink" content-type="dwc:institutional_code" xlink:title="Cryptogamic Fungarium, Kunming Institute of Botany" xlink:href="http://grbio.org/institution/cryptogamic-herbarium-kunming-institute-botany" xlink:type="simple">HKAS</named-content> 57492); <bold>China</bold>: • Yunnan Province, Jianchuan City, Lao Jun Mountain (alt. 3400 m), 8 September 2009, Xiaofei Shi, Shi288 (<named-content xmlns:xlink="http://www.w3.org/1999/xlink" content-type="dwc:institutional_code" xlink:title="Cryptogamic Fungarium, Kunming Institute of Botany" xlink:href="http://grbio.org/institution/cryptogamic-herbarium-kunming-institute-botany" xlink:type="simple">HKAS</named-content> 71801); <bold>China</bold>: • Yunnan Province, Deqen, Shangri-la Town, Haba snow Mountain (alt. 4900 m), September 2008, Yanchun Li, Yanchun-Li1476 (<named-content xmlns:xlink="http://www.w3.org/1999/xlink" content-type="dwc:institutional_code" xlink:title="Cryptogamic Fungarium, Kunming Institute of Botany" xlink:href="http://grbio.org/institution/cryptogamic-herbarium-kunming-institute-botany" xlink:type="simple">HKAS</named-content> 56316).</p></tp:treatment-sec><tp:treatment-sec sec-type="notes" id="SECID0EWTGM"><title>Notes.</title><p>This new species is sister to North American <italic><tp:taxon-name><tp:taxon-name-part taxon-name-part-type="genus" reg="Suillus">Suillus</tp:taxon-name-part><tp:taxon-name-part taxon-name-part-type="species" reg="subaureus">subaureus</tp:taxon-name-part></tp:taxon-name></italic>. The two species differ slightly in morphology including colors of the cap. Host association of this species needs to be further studied. As for <italic><tp:taxon-name><tp:taxon-name-part taxon-name-part-type="genus" reg="Suillus">Suillus</tp:taxon-name-part><tp:taxon-name-part taxon-name-part-type="species" reg="subaureus">subaureus</tp:taxon-name-part></tp:taxon-name></italic>, five needle pines are requisites for the establishment of seedlings. But it is unknown about the host species of <italic><tp:taxon-name><tp:taxon-name-part taxon-name-part-type="genus" reg="Suillus">S.</tp:taxon-name-part><tp:taxon-name-part taxon-name-part-type="species" reg="phylosubaureus">phylosubaureus</tp:taxon-name-part></tp:taxon-name></italic> and whether five needle pines are required in any of its developmental stages.</p></tp:treatment-sec></tp:taxon-treatment>
