# Supplementary material for: ﻿A subgeneric revision of the genus Suillus (Suillaceae, Boletales) and novel taxa from Eastern Asia based on morphology and multigene phylogenies
Source: IMA Fungus. 2025 Jul 17;16:e144260. doi: 10.3897/imafungus.16.144260 (PMC12290465; doi:10.3897/imafungus.16.144260)
Supplement: XML Treatment for Suillus subcinnamomeus [file imafungus.16.144260-treatment14.xml]

<!DOCTYPE tp:taxon-treatment
  PUBLIC "-//TaxonX//DTD Taxonomic Treatment Publishing DTD v0 20100105//EN" "tax-treatment-NSO.dtd">
<tp:taxon-treatment xmlns:tp="http://www.plazi.org/taxpub"><tp:treatment-meta><kwd-group><label>Taxon classification</label><kwd>
                  <named-content content-type="kingdom">Animalia</named-content>
                </kwd><kwd>
                  <named-content content-type="order">Boletales</named-content>
                </kwd><kwd>
                  <named-content content-type="family">Suillaceae</named-content>
                </kwd></kwd-group><mixed-citation publication-type="journal"><person-group><name><surname>Shi</surname><given-names>Xiaofei</given-names></name><name><surname>Zhang</surname><given-names>Shiru</given-names></name><name><surname>Mueller</surname><given-names>Gregory M.</given-names></name><name><surname>Liu</surname><given-names>Peigui</given-names></name><name><surname>Yu</surname><given-names>Fuqiang</given-names></name><name><surname>Senanayake</surname><given-names>Indunil C.</given-names></name></person-group><article-title>﻿A subgeneric revision of the genus <italic><tp:taxon-name><tp:taxon-name-part taxon-name-part-type="genus" reg="Suillus">Suillus</tp:taxon-name-part></tp:taxon-name></italic> (<italic><tp:taxon-name><tp:taxon-name-part taxon-name-part-type="family">Suillaceae</tp:taxon-name-part></tp:taxon-name></italic>, <italic><tp:taxon-name><tp:taxon-name-part taxon-name-part-type="order">Boletales</tp:taxon-name-part></tp:taxon-name></italic>) and novel taxa from Eastern Asia based on morphology and multigene phylogenies</article-title><source>IMA Fungus</source><day>17</day><month>07</month><year>2025</year><volume>16</volume><pub-id pub-id-type="doi">10.3897/imafungus.16.144260</pub-id></mixed-citation></tp:treatment-meta><tp:nomenclature><label>﻿</label><tp:taxon-name>
                <object-id xmlns:xlink="http://www.w3.org/1999/xlink" content-type="arpha" xlink:type="simple">417F5DF1-AEF2-5B11-803C-2907E9977F1B</object-id>
                <tp:taxon-name-part taxon-name-part-type="genus" reg="Suillus">Suillus</tp:taxon-name-part>
                <tp:taxon-name-part taxon-name-part-type="species" reg="subcinnamomeus">subcinnamomeus</tp:taxon-name-part>
                <object-id xmlns:xlink="http://www.w3.org/1999/xlink" content-type="mycobank" xlink:type="simple">822271</object-id>
              </tp:taxon-name><tp:taxon-authority>R. Zhang, X.F. Shi, G.M. Mueller &amp; P.G. Liu</tp:taxon-authority><tp:taxon-status xmlns:xlink="http://www.w3.org/1999/xlink" xlink:type="simple">sp. nov.</tp:taxon-status><xref ref-type="fig" rid="F21">Figs 22</xref><xref ref-type="fig" rid="F22">, 23</xref></tp:nomenclature><tp:treatment-sec sec-type="etymology" id="SECID0EPWGM"><title>Etymology.</title><p>The cap color of this species is cinnamon.</p><fig id="F21" position="float" orientation="portrait"><object-id xmlns:xlink="http://www.w3.org/1999/xlink" content-type="doi" xlink:type="simple">10.3897/imafungus.16.144260.figure22</object-id><object-id xmlns:xlink="http://www.w3.org/1999/xlink" content-type="arpha" xlink:type="simple">A7686A5E-5611-5F9F-B3E2-5747FA5A350F</object-id><label>Figure 22.</label><caption><p>Basidiomata of <italic><tp:taxon-name><tp:taxon-name-part taxon-name-part-type="genus" reg="Suillus">Suillus</tp:taxon-name-part><tp:taxon-name-part taxon-name-part-type="species" reg="subcinnamomeus">subcinnamomeus</tp:taxon-name-part></tp:taxon-name></italic> (holotype, <named-content xmlns:xlink="http://www.w3.org/1999/xlink" content-type="dwc:institutional_code" xlink:title="Cryptogamic Fungarium, Kunming Institute of Botany" xlink:href="http://grbio.org/institution/cryptogamic-herbarium-kunming-institute-botany" xlink:type="simple">HKAS</named-content> 63222) Scale bar: 5 cm.</p></caption><graphic xmlns:xlink="http://www.w3.org/1999/xlink" xlink:href="imafungus-16-e144260-g022.jpg" position="float" orientation="portrait" xlink:type="simple" id="oo_1376315.jpg"><uri content-type="original_file" xlink:type="simple">https://binary.pensoft.net/fig/1376315</uri></graphic></fig></tp:treatment-sec><tp:treatment-sec sec-type="diagnosis" id="SECID0EQXGM"><title>Diagnosis.</title><p><italic><tp:taxon-name><tp:taxon-name-part taxon-name-part-type="genus" reg="Suillus">Suillus</tp:taxon-name-part><tp:taxon-name-part taxon-name-part-type="species" reg="subcinnamomeus">subcinnamomeus</tp:taxon-name-part></tp:taxon-name></italic> has cinnamon color pileus and ivory white glandular dots when young. This species is in association with <italic><tp:taxon-name><tp:taxon-name-part taxon-name-part-type="genus" reg="Pinus">Pinus</tp:taxon-name-part><tp:taxon-name-part taxon-name-part-type="species" reg="pumila">pumila</tp:taxon-name-part></tp:taxon-name></italic> in northeastern China.</p><fig id="F22" position="float" orientation="portrait"><object-id xmlns:xlink="http://www.w3.org/1999/xlink" content-type="doi" xlink:type="simple">10.3897/imafungus.16.144260.figure23</object-id><object-id xmlns:xlink="http://www.w3.org/1999/xlink" content-type="arpha" xlink:type="simple">657FC530-F8AD-51B6-A938-511F09D0B22D</object-id><label>Figure 23.</label><caption><p><italic><tp:taxon-name><tp:taxon-name-part taxon-name-part-type="genus" reg="Suillus">Suillus</tp:taxon-name-part><tp:taxon-name-part taxon-name-part-type="species" reg="subcinnamomeus">subcinnamomeus</tp:taxon-name-part></tp:taxon-name></italic> (holotype, <named-content xmlns:xlink="http://www.w3.org/1999/xlink" content-type="dwc:institutional_code" xlink:title="Cryptogamic Fungarium, Kunming Institute of Botany" xlink:href="http://grbio.org/institution/cryptogamic-herbarium-kunming-institute-botany" xlink:type="simple">HKAS</named-content> 63222). <bold>a</bold> Basidiospores; <bold>b</bold> Cheilocystidia; <bold>c</bold> Hymenium with basidia; <bold>d</bold> Pileipellis (mature specimens). Scale bars: 5 μm (<bold>a</bold>); 20 μm (<bold>b–d</bold>).</p></caption><graphic xmlns:xlink="http://www.w3.org/1999/xlink" xlink:href="imafungus-16-e144260-g023.jpg" position="float" orientation="portrait" xlink:type="simple" id="oo_1376316.jpg"><uri content-type="original_file" xlink:type="simple">https://binary.pensoft.net/fig/1376316</uri></graphic></fig></tp:treatment-sec><tp:treatment-sec sec-type="Typification" id="SECID0EUZGM"><title>Typification.</title><p><bold>China</bold>: • Heilongjiang Province, Da Xing Anling, Dabai Mountain (alt. 1000 m), 22 August 2010, Xiaofei Shi, Shi601 (holotype, <named-content xmlns:xlink="http://www.w3.org/1999/xlink" content-type="dwc:institutional_code" xlink:title="Cryptogamic Fungarium, Kunming Institute of Botany" xlink:href="http://grbio.org/institution/cryptogamic-herbarium-kunming-institute-botany" xlink:type="simple">HKAS</named-content> 63222).</p></tp:treatment-sec><tp:treatment-sec sec-type="GenBank" id="SECID0EA1GM"><title>GenBank.</title><p>ITS = <ext-link xmlns:xlink="http://www.w3.org/1999/xlink" xlink:href="KU721496" ext-link-type="gen" xlink:type="simple">KU721496</ext-link>.</p></tp:treatment-sec><tp:treatment-sec sec-type="Morphology" id="SECID0EL1GM"><title>Morphology.</title><p><bold><italic>Pileus</italic></bold> convex or obtuse, 4–7 cm diameter, surface viscid to glutinous, glabrous, background color yellow (4A6) or light cinnamon (5A5), small color streaks of bright reddish cinnamon (6A7, 6A8) resemble fibrils covering all over the cap. <bold><italic>Hymenophore</italic></bold> adnate, younger ones dark cinnamon (6D3–6D5), become more olive brown (5E5, 5E6) with age. Do not change color when bruised. <bold><italic>Pores</italic></bold> 2 per mm, round or angular. <bold><italic>Tubes</italic></bold> 3–6 mm deep, concolorous with pores. <bold><italic>Stipe</italic></bold> 6.5–8.5 × 1.2–1.8 cm, bulbous at base or clavate, solid, concolorous with pileus, with more reddish brown or cinnamon (5E6 or 6C7) color streaks. Glandular dots all over, ivory white (5A1) when young, become reddish brown (5E6) or brown (5F6) with age. <bold><italic>Mycelia</italic></bold> pinkish (6A5, 6A6) <bold><italic>Context</italic></bold> white to yellowish in pileus and stipe, light cinnamon (5A2, 5A3) close to the cuticles. Do not change color when exposed. <bold><italic>Spore print</italic></bold> unknown. <bold><italic>Odor and taste</italic></bold> indistinctive.</p><p><bold><italic>Basidiospores</italic></bold> [40/2/2] 8.5–10.0 (10.5) × 3.5–4.5 μm, Q = 2.13–2.57, Q<sub>sd</sub> = 2.34 ± 0.13, smooth, oblong in face view, narrowly inequilateral with a hilar appendage in profile view, hyaline to yellowish in KOH, tawny yellow in Melzer’s. <bold><italic>Basidia</italic></bold> 4-spored, clavate, bulbous top, 23.0–32.0 × 6.2–7.5 μm, hyaline to yellowish in KOH, tawny yellow in Melzer’s. <bold><italic>Hymenophoral trama</italic></bold> divergent, thin-walled, very wrinkled, encrusted with some ochraceous granules in KOH, usually 6–8 μm. <bold><italic>Pleuro- and Cheilocystidia</italic></bold> abundant, in fascicles, clavate, up to 70 μm long, content brown or hyaline, surrounded by brown amorphous materials in KOH. <bold><italic>Caulocystidia</italic></bold> similar with pleuro- and cheilocystidia, septated once or twice especially at the base. <bold><italic>Pileipellis</italic></bold> a layer of scattered hyphae in glue, densely encrusted with fuzzy appearance and surrounded by tiny brown granules in KOH, most hyphae 5–7 μm, up to 8.5 μm wide. <bold><italic>Stipitipellis</italic></bold> a thick layer of brown amorphous pigments covers the stipe, with abundant caulocystidia intruding outwards. <bold><italic>Context trama</italic></bold> hyaline, smooth, thin-walled and interwoven, similar for pileus and stipe, mostly 22–32 μm, widest at stipe base to 43 μm. <bold><italic>Clamp connections</italic></bold> absent.</p></tp:treatment-sec><tp:treatment-sec sec-type="habitat" id="SECID0EP3GM"><title>Habitat.</title><p>Solitary, associated with <italic><tp:taxon-name><tp:taxon-name-part taxon-name-part-type="genus" reg="Pinus">Pinus</tp:taxon-name-part><tp:taxon-name-part taxon-name-part-type="species" reg="pumila">pumila</tp:taxon-name-part></tp:taxon-name></italic>.</p></tp:treatment-sec><tp:treatment-sec sec-type="distribution" id="SECID0EA4GM"><title>Known distribution.</title><p>In northeastern China.</p></tp:treatment-sec><tp:treatment-sec sec-type="material" id="SECID0EF4GM"><title>Specimens examined.</title><p><bold>China</bold>: • Heilongjiang Province, Da Xing Anling, Xinlin Yuanlin Yuan park (alt. 600 m), 27 August 2010, Xiaofei Shi, Shi 615 (<named-content xmlns:xlink="http://www.w3.org/1999/xlink" content-type="dwc:institutional_code" xlink:title="Cryptogamic Fungarium, Kunming Institute of Botany" xlink:href="http://grbio.org/institution/cryptogamic-herbarium-kunming-institute-botany" xlink:type="simple">HKAS</named-content> 63240).</p></tp:treatment-sec><tp:treatment-sec sec-type="notes" id="SECID0ER4GM"><title>Notes.</title><p>This species is morphologically and phylogenetically very distinct. Sister species <italic><tp:taxon-name><tp:taxon-name-part taxon-name-part-type="genus" reg="Suillus">Suillus</tp:taxon-name-part><tp:taxon-name-part taxon-name-part-type="species" reg="punctipes">punctipes</tp:taxon-name-part></tp:taxon-name></italic> does not have such reddish cinnamon cap color and ivory white glandular dots when young.</p></tp:treatment-sec></tp:taxon-treatment>
