# Supplementary material for: ﻿A subgeneric revision of the genus Suillus (Suillaceae, Boletales) and novel taxa from Eastern Asia based on morphology and multigene phylogenies
Source: IMA Fungus. 2025 Jul 17;16:e144260. doi: 10.3897/imafungus.16.144260 (PMC12290465; doi:10.3897/imafungus.16.144260)
Supplement: XML Treatment for Suillus subsibiricus [file imafungus.16.144260-treatment15.xml]

<!DOCTYPE tp:taxon-treatment
  PUBLIC "-//TaxonX//DTD Taxonomic Treatment Publishing DTD v0 20100105//EN" "tax-treatment-NSO.dtd">
<tp:taxon-treatment xmlns:tp="http://www.plazi.org/taxpub"><tp:treatment-meta><kwd-group><label>Taxon classification</label><kwd>
                  <named-content content-type="kingdom">Animalia</named-content>
                </kwd><kwd>
                  <named-content content-type="order">Boletales</named-content>
                </kwd><kwd>
                  <named-content content-type="family">Suillaceae</named-content>
                </kwd></kwd-group><mixed-citation publication-type="journal"><person-group><name><surname>Shi</surname><given-names>Xiaofei</given-names></name><name><surname>Zhang</surname><given-names>Shiru</given-names></name><name><surname>Mueller</surname><given-names>Gregory M.</given-names></name><name><surname>Liu</surname><given-names>Peigui</given-names></name><name><surname>Yu</surname><given-names>Fuqiang</given-names></name><name><surname>Senanayake</surname><given-names>Indunil C.</given-names></name></person-group><article-title>﻿A subgeneric revision of the genus <italic><tp:taxon-name><tp:taxon-name-part taxon-name-part-type="genus" reg="Suillus">Suillus</tp:taxon-name-part></tp:taxon-name></italic> (<italic><tp:taxon-name><tp:taxon-name-part taxon-name-part-type="family">Suillaceae</tp:taxon-name-part></tp:taxon-name></italic>, <italic><tp:taxon-name><tp:taxon-name-part taxon-name-part-type="order">Boletales</tp:taxon-name-part></tp:taxon-name></italic>) and novel taxa from Eastern Asia based on morphology and multigene phylogenies</article-title><source>IMA Fungus</source><day>17</day><month>07</month><year>2025</year><volume>16</volume><pub-id pub-id-type="doi">10.3897/imafungus.16.144260</pub-id></mixed-citation></tp:treatment-meta><tp:nomenclature><label>﻿</label><tp:taxon-name>
                <object-id xmlns:xlink="http://www.w3.org/1999/xlink" content-type="arpha" xlink:type="simple">9672F294-7C04-52B4-8484-84D8C3BC1C3B</object-id>
                <tp:taxon-name-part taxon-name-part-type="genus" reg="Suillus">Suillus</tp:taxon-name-part>
                <tp:taxon-name-part taxon-name-part-type="species" reg="subsibiricus">subsibiricus</tp:taxon-name-part>
                <object-id xmlns:xlink="http://www.w3.org/1999/xlink" content-type="mycobank" xlink:type="simple">822272</object-id>
              </tp:taxon-name><tp:taxon-authority>R. Zhang, X.F. Shi, G.M. Mueller &amp; P.G. Liu</tp:taxon-authority><tp:taxon-status xmlns:xlink="http://www.w3.org/1999/xlink" xlink:type="simple">sp. nov.</tp:taxon-status><xref ref-type="fig" rid="F23">Figs 24</xref><xref ref-type="fig" rid="F24">, 25</xref></tp:nomenclature><tp:treatment-sec sec-type="etymology" id="SECID0EU6GM"><title>Etymology.</title><p>This species is related to Siberian <italic><tp:taxon-name><tp:taxon-name-part taxon-name-part-type="genus" reg="Suillus">Suillus</tp:taxon-name-part><tp:taxon-name-part taxon-name-part-type="species" reg="sibiricus">sibiricus</tp:taxon-name-part></tp:taxon-name></italic>.</p><fig id="F23" position="float" orientation="portrait"><object-id xmlns:xlink="http://www.w3.org/1999/xlink" content-type="doi" xlink:type="simple">10.3897/imafungus.16.144260.figure24</object-id><object-id xmlns:xlink="http://www.w3.org/1999/xlink" content-type="arpha" xlink:type="simple">A68D25A2-10FC-58E0-9958-16792DE9D6D7</object-id><label>Figure 24.</label><caption><p>Basidiomata of <italic><tp:taxon-name><tp:taxon-name-part taxon-name-part-type="genus" reg="Suillus">Suillus</tp:taxon-name-part><tp:taxon-name-part taxon-name-part-type="species" reg="subsibiricus">subsibiricus</tp:taxon-name-part></tp:taxon-name></italic> (holotype, <named-content xmlns:xlink="http://www.w3.org/1999/xlink" content-type="dwc:institutional_code" xlink:title="Cryptogamic Fungarium, Kunming Institute of Botany" xlink:href="http://grbio.org/institution/cryptogamic-herbarium-kunming-institute-botany" xlink:type="simple">HKAS</named-content> 91415). Scale bar: 5 cm.</p></caption><graphic xmlns:xlink="http://www.w3.org/1999/xlink" xlink:href="imafungus-16-e144260-g024.jpg" position="float" orientation="portrait" xlink:type="simple" id="oo_1376317.jpg"><uri content-type="original_file" xlink:type="simple">https://binary.pensoft.net/fig/1376317</uri></graphic></fig></tp:treatment-sec><tp:treatment-sec sec-type="diagnosis" id="SECID0EBBHM"><title>Diagnosis.</title><p><italic><tp:taxon-name><tp:taxon-name-part taxon-name-part-type="genus" reg="Suillus">Suillus</tp:taxon-name-part><tp:taxon-name-part taxon-name-part-type="species" reg="subsibiricus">subsibiricus</tp:taxon-name-part></tp:taxon-name></italic> is in the <italic><tp:taxon-name><tp:taxon-name-part taxon-name-part-type="genus" reg="Suillus">S.</tp:taxon-name-part><tp:taxon-name-part taxon-name-part-type="species" reg="americanus">americanus</tp:taxon-name-part></tp:taxon-name></italic> morphological complex. This species is in association with <italic><tp:taxon-name><tp:taxon-name-part taxon-name-part-type="genus" reg="Pinus">Pinus</tp:taxon-name-part><tp:taxon-name-part taxon-name-part-type="species" reg="armandii">armandii</tp:taxon-name-part></tp:taxon-name></italic> and <italic><tp:taxon-name><tp:taxon-name-part taxon-name-part-type="genus" reg="Pinus">P.</tp:taxon-name-part><tp:taxon-name-part taxon-name-part-type="species" reg="koraiensis">koraiensis</tp:taxon-name-part></tp:taxon-name></italic> in southwestern, northeastern and central China.</p><fig id="F24" position="float" orientation="portrait"><object-id xmlns:xlink="http://www.w3.org/1999/xlink" content-type="doi" xlink:type="simple">10.3897/imafungus.16.144260.figure25</object-id><object-id xmlns:xlink="http://www.w3.org/1999/xlink" content-type="arpha" xlink:type="simple">6B50A564-52E5-5DAD-A3B4-2EF44FB00CAD</object-id><label>Figure 25.</label><caption><p><italic><tp:taxon-name><tp:taxon-name-part taxon-name-part-type="genus" reg="Suillus">Suillus</tp:taxon-name-part><tp:taxon-name-part taxon-name-part-type="species" reg="subsibiricus">subsibiricus</tp:taxon-name-part></tp:taxon-name></italic> (paratype, <named-content xmlns:xlink="http://www.w3.org/1999/xlink" content-type="dwc:institutional_code" xlink:title="Cryptogamic Fungarium, Kunming Institute of Botany" xlink:href="http://grbio.org/institution/cryptogamic-herbarium-kunming-institute-botany" xlink:type="simple">HKAS</named-content> 63155). <bold>a</bold> Basidiospores; <bold>b</bold> Cheilocystidia; <bold>c</bold> Hymenium with basidia. Scale bars: 5 μm (<bold>a</bold>); 20 μm (<bold>b–d</bold>).</p></caption><graphic xmlns:xlink="http://www.w3.org/1999/xlink" xlink:href="imafungus-16-e144260-g025.jpg" position="float" orientation="portrait" xlink:type="simple" id="oo_1376318.jpg"><uri content-type="original_file" xlink:type="simple">https://binary.pensoft.net/fig/1376318</uri></graphic></fig></tp:treatment-sec><tp:treatment-sec sec-type="Typification" id="SECID0EZDHM"><title>Typification.</title><p><bold>China</bold>: • Sichuan Province, Huili Town, Da Qing Mountain (<named-content xmlns:xlink="http://www.w3.org/1999/xlink" content-type="dwc:verbatimCoordinates" xlink:type="simple"><named-content content-type="geo-json" specific-use="{&#34;type&#34;:&#34;Point&#34;,&#34;coordinates&#34;:[102.340056,27.739786]}" id="NCID0EEEHM" xlink:type="simple">27°44'23.23"N, 102°20'24.20"E</named-content></named-content>, alt. 2105 m), 29 July 2012, Rui Zhang, RZ07291202 (holotype, <named-content xmlns:xlink="http://www.w3.org/1999/xlink" content-type="dwc:institutional_code" xlink:title="Cryptogamic Fungarium, Kunming Institute of Botany" xlink:href="http://grbio.org/institution/cryptogamic-herbarium-kunming-institute-botany" xlink:type="simple">HKAS</named-content> 91415).</p></tp:treatment-sec><tp:treatment-sec sec-type="GenBank" id="SECID0ENEHM"><title>GenBank.</title><p>ITS = <ext-link xmlns:xlink="http://www.w3.org/1999/xlink" xlink:href="KU663189" ext-link-type="gen" xlink:type="simple">KU663189</ext-link>; LSU = <ext-link xmlns:xlink="http://www.w3.org/1999/xlink" xlink:href="KU721520" ext-link-type="gen" xlink:type="simple">KU721520</ext-link>; <italic>TEFα-1</italic> = <ext-link xmlns:xlink="http://www.w3.org/1999/xlink" xlink:href="KU663197" ext-link-type="gen" xlink:type="simple">KU663197</ext-link>; <italic>RPB1</italic> = <ext-link xmlns:xlink="http://www.w3.org/1999/xlink" xlink:href="KU852259" ext-link-type="gen" xlink:type="simple">KU852259</ext-link>; <italic><abbrev xmlns:xlink="http://www.w3.org/1999/xlink" xlink:title="RNA polymerase II second largest subunit" id="ABBRID0EMFHM" xlink:type="simple">RPB2</abbrev></italic> = <ext-link xmlns:xlink="http://www.w3.org/1999/xlink" xlink:href="KU852349" ext-link-type="gen" xlink:type="simple">KU852349</ext-link>.</p></tp:treatment-sec><tp:treatment-sec sec-type="Morphology" id="SECID0EVFHM"><title>Morphology.</title><p><bold><italic>Pileus</italic></bold> convex to flat or slightly umbonate, 2–9 cm diameter, surface viscid, glabrous, background color yellow (3A4, 3A5), covered mainly to the margin with pallid pink (6A2) appressed squamules. Appendiculated with whitish or pinkish (6A3) fibrillose partial veil, lost in age. <bold><italic>Hymenophore</italic></bold> subdecurrent to decurrent, yellow (4A4, 4A5), often beaded with pallid yellow (4A2) droplets when young, golden yellow (4A7, 4A8) in age, turning brownish or sometimes light blue when bruised. <bold><italic>Pores</italic></bold> 1–2 per mm, round to angular, radially arranged. <bold><italic>Tubes</italic></bold> 3–8 mm deep, concolorous with pores, turning brownish or sometimes light blue when cut. <bold><italic>Stipe</italic></bold> 3–6.5 × 0.4–1.2 cm, tapering towards apex or equal, solid; cuticle background color yellow (4A3). Glandular dots covering stipe, dense, large and often connected in streaks, yellowish (4A4) when young, becoming reddish brown (6B4, 6B5) or brown (5F6) with age. <italic>Veil</italic> forming appendiculate patches on pileus margin, yellowish white (4A2) and cottony, lost in age. Ephemeral annulus often covering some of the stipe below the annulus, turning pinkish when bruised. <bold><italic>Mycelia</italic></bold> white, turning pinkish (6A5, 6A6) when bruised. <bold><italic>Context</italic></bold> white to yellowish in pileus and stipe, turning brownish or slightly blue when exposed. <bold><italic>Spore print</italic></bold> brown (6D4). <bold><italic>Odor and taste</italic></bold> indistinctive.</p><p><bold><italic>Basidiospores</italic></bold> [80/2/2] 8.5–11 (12) × 3–4 (4.5) μm, Q = 2.22–2.63 (2.75), Q<sub>sd</sub> = 2.48 ± 0.21, smooth, oblong in face view, narrowly inequilateral with hilar appendage in profile view, hyaline yellow to brown in KOH, tawny brown in Melzer’s. <bold><italic>Basidia</italic></bold> 4-spored, clavate, bulbous, 24.0–35.0 × 5.0–7.0 μm, hyaline yellow in KOH, tawny yellow in Melzer’s. <bold><italic>Hymenophoral trama</italic></bold> divergent, thin-walled, smooth or wrinkled, sparsely encrusted with granules in KOH, usually 5–8 μm. <bold><italic>Pleuro- and Cheilocystidia</italic></bold> usually in fascicles, abundant, clavate or cylindrical, up to 70 μm long, contents brown or hyaline, surrounded by brown amorphous material in KOH. <bold><italic>Pileipellis</italic></bold> a layer of ochraceous and scattered gelatinous hyphae, encrusted with fine granules, mostly 4–7 (9) μm wide. <bold><italic>Stipitipellis</italic></bold> covered by amorphous pigment, most hyphae thin-walled, septate, 3–10 μm. <bold><italic>Caulocystidia</italic></bold> similar to pleuro- and cheilocystidia, embedded by in abundant brown amorphous material. <bold><italic>Context trama</italic></bold> hyaline, smooth, thin-walled, interwoven, similar for pileus and stipe, mostly 4–15 μm, up to 30 μm at stipe base. <bold><italic>Clamp connections</italic></bold> absent.</p></tp:treatment-sec><tp:treatment-sec sec-type="habitat" id="SECID0E2HHM"><title>Habitat.</title><p>Solitary to scattered, in association with <italic><tp:taxon-name><tp:taxon-name-part taxon-name-part-type="genus" reg="Pinus">Pinus</tp:taxon-name-part><tp:taxon-name-part taxon-name-part-type="species" reg="armandii">armandii</tp:taxon-name-part></tp:taxon-name></italic> and <italic><tp:taxon-name><tp:taxon-name-part taxon-name-part-type="genus" reg="Pinus">P.</tp:taxon-name-part><tp:taxon-name-part taxon-name-part-type="species" reg="koraiensis">koraiensis</tp:taxon-name-part></tp:taxon-name></italic>.</p></tp:treatment-sec><tp:treatment-sec sec-type="distribution" id="SECID0EXIHM"><title>Known distribution.</title><p>Currently known from southwestern, northeastern and central China.</p></tp:treatment-sec><tp:treatment-sec sec-type="material" id="SECID0E3IHM"><title>Specimens examined.</title><p><bold>China</bold>: • Yunnan Province, Dali City, Miaopu hill (<named-content xmlns:xlink="http://www.w3.org/1999/xlink" content-type="dwc:verbatimCoordinates" xlink:type="simple"><named-content content-type="geo-json" specific-use="{&#34;type&#34;:&#34;Point&#34;,&#34;coordinates&#34;:[100.205797,25.568700]}" id="NCID0EHJHM" xlink:type="simple">25°34'7.32"N, 100°12'20.87"E</named-content></named-content>, alt. 2208 m), 20 August 2012, Rui Zhang, RZ08201203 (<named-content xmlns:xlink="http://www.w3.org/1999/xlink" content-type="dwc:institutional_code" xlink:title="Cryptogamic Fungarium, Kunming Institute of Botany" xlink:href="http://grbio.org/institution/cryptogamic-herbarium-kunming-institute-botany" xlink:type="simple">HKAS</named-content> 91430); <bold>China</bold>: • Yunnan Province, Dali City, Cang Mountain, on the way to the television tower (alt. 2700 m), 22 August 2009, Cai Qing, CaiQing113 (<named-content xmlns:xlink="http://www.w3.org/1999/xlink" content-type="dwc:institutional_code" xlink:title="Cryptogamic Fungarium, Kunming Institute of Botany" xlink:href="http://grbio.org/institution/cryptogamic-herbarium-kunming-institute-botany" xlink:type="simple">HKAS</named-content> 58780), <bold>China</bold>: • Heilongjiang Province, Harbin City, Mutan Xian, Dagui town, Friendship village, north side of Menggu Mountain (alt. 200 m), 11 August 2010, Xiaofei Shi, Shi494 (HKAS63155), <bold>China</bold>: • Heilongjiang Province, Yichun City, Liangshui National Nature Reserves (alt. 150 m), 14 August 2010, Xiaofei Shi, Shi521 (<named-content xmlns:xlink="http://www.w3.org/1999/xlink" content-type="dwc:institutional_code" xlink:title="Cryptogamic Fungarium, Kunming Institute of Botany" xlink:href="http://grbio.org/institution/cryptogamic-herbarium-kunming-institute-botany" xlink:type="simple">HKAS</named-content> 63156); <bold>China</bold>: • Shaanxi Province, Baoji City, Mei Xian, Yingtou Town, Hao Ping Dali Village (alt. 1300 m), 12 September 2010, Xiaofei Shi, Shi670 (<named-content xmlns:xlink="http://www.w3.org/1999/xlink" content-type="dwc:institutional_code" xlink:title="Cryptogamic Fungarium, Kunming Institute of Botany" xlink:href="http://grbio.org/institution/cryptogamic-herbarium-kunming-institute-botany" xlink:type="simple">HKAS</named-content> 63195); <bold>China</bold>: • Shaanxi Province, Ankang City, Langao town, Nangong Mountain (alt. 2000 m), 29 July 2011, Xiaofei Shi, Shi761 (<named-content xmlns:xlink="http://www.w3.org/1999/xlink" content-type="dwc:institutional_code" xlink:title="Cryptogamic Fungarium, Kunming Institute of Botany" xlink:href="http://grbio.org/institution/cryptogamic-herbarium-kunming-institute-botany" xlink:type="simple">HKAS</named-content> 71891).</p></tp:treatment-sec><tp:treatment-sec sec-type="notes" id="SECID0EKKHM"><title>Notes.</title><p><italic><tp:taxon-name><tp:taxon-name-part taxon-name-part-type="genus" reg="Suillus">Suillus</tp:taxon-name-part><tp:taxon-name-part taxon-name-part-type="species" reg="subsibiricus">subsibiricus</tp:taxon-name-part></tp:taxon-name></italic> is morphologically identical to its sister species <italic><tp:taxon-name><tp:taxon-name-part taxon-name-part-type="genus" reg="Suillus">S.</tp:taxon-name-part><tp:taxon-name-part taxon-name-part-type="species" reg="americanus">americanus</tp:taxon-name-part></tp:taxon-name></italic>. Geographic range and host associations are the keys to differentiate the two species. <italic><tp:taxon-name><tp:taxon-name-part taxon-name-part-type="genus" reg="Suillus">Suillus</tp:taxon-name-part><tp:taxon-name-part taxon-name-part-type="species" reg="americanus">americanus</tp:taxon-name-part></tp:taxon-name></italic> was described from North America associated with <tp:taxon-name><tp:taxon-name-part taxon-name-part-type="genus" reg="Pinus">Pinus</tp:taxon-name-part><tp:taxon-name-part taxon-name-part-type="infraspecific-rank">subg.</tp:taxon-name-part><tp:taxon-name-part taxon-name-part-type="subgenus" reg="strobus">strobus</tp:taxon-name-part></tp:taxon-name> and <italic><tp:taxon-name><tp:taxon-name-part taxon-name-part-type="genus" reg="Pinus">P.</tp:taxon-name-part><tp:taxon-name-part taxon-name-part-type="species" reg="monticola">monticola</tp:taxon-name-part></tp:taxon-name></italic>. Another species, <italic><tp:taxon-name><tp:taxon-name-part taxon-name-part-type="genus" reg="Suillus">S.</tp:taxon-name-part><tp:taxon-name-part taxon-name-part-type="species" reg="sibiricus">sibiricus</tp:taxon-name-part></tp:taxon-name></italic>, is not well documented in the literature and lacks holotype and following collections (<xref ref-type="bibr" rid="B60">Singer 1945</xref>). <italic><tp:taxon-name><tp:taxon-name-part taxon-name-part-type="genus" reg="Suillus">Suillus</tp:taxon-name-part><tp:taxon-name-part taxon-name-part-type="species" reg="sibiricus">sibiricus</tp:taxon-name-part></tp:taxon-name></italic> was described from Siberia and presumably is associated with five needle <italic><tp:taxon-name><tp:taxon-name-part taxon-name-part-type="genus" reg="Pinus">Pinus</tp:taxon-name-part><tp:taxon-name-part taxon-name-part-type="species" reg="sibirica">sibirica</tp:taxon-name-part></tp:taxon-name></italic>. <italic><tp:taxon-name><tp:taxon-name-part taxon-name-part-type="genus" reg="Suillus">Suillus</tp:taxon-name-part><tp:taxon-name-part taxon-name-part-type="species" reg="himalayensis">himalayensis</tp:taxon-name-part></tp:taxon-name></italic>, growing with <italic><tp:taxon-name><tp:taxon-name-part taxon-name-part-type="genus" reg="Pinus">P.</tp:taxon-name-part><tp:taxon-name-part taxon-name-part-type="species" reg="wallichiana">wallichiana</tp:taxon-name-part></tp:taxon-name></italic> in Himalayan region, is also in the <italic><tp:taxon-name><tp:taxon-name-part taxon-name-part-type="genus" reg="Suillus">S.</tp:taxon-name-part><tp:taxon-name-part taxon-name-part-type="species" reg="americanus">americanus</tp:taxon-name-part></tp:taxon-name></italic> complex.</p><p>It seems that <italic><tp:taxon-name><tp:taxon-name-part taxon-name-part-type="genus" reg="Suillus">S.</tp:taxon-name-part><tp:taxon-name-part taxon-name-part-type="species" reg="americanus">americanus</tp:taxon-name-part></tp:taxon-name></italic> and <italic><tp:taxon-name><tp:taxon-name-part taxon-name-part-type="genus" reg="Suillus">S.</tp:taxon-name-part><tp:taxon-name-part taxon-name-part-type="species" reg="subsibiricus">subsibiricus</tp:taxon-name-part></tp:taxon-name></italic> under current delimitations contain more cryptic species. At least <italic><tp:taxon-name><tp:taxon-name-part taxon-name-part-type="genus" reg="Suillus">S.</tp:taxon-name-part><tp:taxon-name-part taxon-name-part-type="species" reg="subsibiricus">subsibiricus</tp:taxon-name-part></tp:taxon-name></italic> collections associated with <italic><tp:taxon-name><tp:taxon-name-part taxon-name-part-type="genus" reg="Pinus">P.</tp:taxon-name-part><tp:taxon-name-part taxon-name-part-type="species" reg="armandii">armandii</tp:taxon-name-part></tp:taxon-name></italic> in southwestern China are not the same as the ones from northeastern China associated with <italic><tp:taxon-name><tp:taxon-name-part taxon-name-part-type="genus" reg="Pinus">P.</tp:taxon-name-part><tp:taxon-name-part taxon-name-part-type="species" reg="koraiensis">koraiensis</tp:taxon-name-part></tp:taxon-name></italic>, which is supported by the <italic>TEFα-1</italic>, <italic>RPB1</italic>, <italic><abbrev xmlns:xlink="http://www.w3.org/1999/xlink" xlink:title="RNA polymerase II second largest subunit" id="ABBRID0ENQHM" xlink:type="simple">RPB2</abbrev></italic>, concatenated phylogenies and coalescent analysis (Wu et al. 2000; Mueller et al. 2001). Phylogenies based on the ribosomal regions and morphological characters are not effective in resolving the <italic><tp:taxon-name><tp:taxon-name-part taxon-name-part-type="genus" reg="Suillus">S.</tp:taxon-name-part><tp:taxon-name-part taxon-name-part-type="species" reg="americanus">americanus</tp:taxon-name-part></tp:taxon-name></italic> complex.</p></tp:treatment-sec><ref-list><ref id="B60"><mixed-citation xmlns:xlink="http://www.w3.org/1999/xlink" xlink:type="simple"><person-group><name name-style="western"><surname>Singer</surname><given-names>R</given-names></name></person-group> (<year>1945</year>) <article-title>The <tp:taxon-name><tp:taxon-name-part taxon-name-part-type="suborder">Boletineae</tp:taxon-name-part></tp:taxon-name> of Florida with notes on extralimital species II. The <tp:taxon-name><tp:taxon-name-part taxon-name-part-type="family">Boletaceae</tp:taxon-name-part></tp:taxon-name> (<tp:taxon-name><tp:taxon-name-part taxon-name-part-type="family">Gyroporoideae</tp:taxon-name-part></tp:taxon-name>).</article-title><source>Farlowia</source><volume>2</volume>(<issue>2</issue>): <fpage>223</fpage>–<lpage>303</lpage>. <ext-link xlink:href="10.5962/p.316008" ext-link-type="doi" xlink:type="simple">https://doi.org/10.5962/p.316008</ext-link></mixed-citation></ref></ref-list></tp:taxon-treatment>
