# Supplementary material for: ﻿A subgeneric revision of the genus Suillus (Suillaceae, Boletales) and novel taxa from Eastern Asia based on morphology and multigene phylogenies
Source: IMA Fungus. 2025 Jul 17;16:e144260. doi: 10.3897/imafungus.16.144260 (PMC12290465; doi:10.3897/imafungus.16.144260)
Supplement: XML Treatment for Suillus pinetorum [file imafungus.16.144260-treatment16.xml]

<!DOCTYPE tp:taxon-treatment
  PUBLIC "-//TaxonX//DTD Taxonomic Treatment Publishing DTD v0 20100105//EN" "tax-treatment-NSO.dtd">
<tp:taxon-treatment xmlns:tp="http://www.plazi.org/taxpub"><tp:treatment-meta><kwd-group><label>Taxon classification</label><kwd>
                  <named-content content-type="kingdom">Animalia</named-content>
                </kwd><kwd>
                  <named-content content-type="order">Boletales</named-content>
                </kwd><kwd>
                  <named-content content-type="family">Suillaceae</named-content>
                </kwd></kwd-group><mixed-citation publication-type="journal"><person-group><name><surname>Shi</surname><given-names>Xiaofei</given-names></name><name><surname>Zhang</surname><given-names>Shiru</given-names></name><name><surname>Mueller</surname><given-names>Gregory M.</given-names></name><name><surname>Liu</surname><given-names>Peigui</given-names></name><name><surname>Yu</surname><given-names>Fuqiang</given-names></name><name><surname>Senanayake</surname><given-names>Indunil C.</given-names></name></person-group><article-title>﻿A subgeneric revision of the genus <italic><tp:taxon-name><tp:taxon-name-part taxon-name-part-type="genus" reg="Suillus">Suillus</tp:taxon-name-part></tp:taxon-name></italic> (<italic><tp:taxon-name><tp:taxon-name-part taxon-name-part-type="family">Suillaceae</tp:taxon-name-part></tp:taxon-name></italic>, <italic><tp:taxon-name><tp:taxon-name-part taxon-name-part-type="order">Boletales</tp:taxon-name-part></tp:taxon-name></italic>) and novel taxa from Eastern Asia based on morphology and multigene phylogenies</article-title><source>IMA Fungus</source><day>17</day><month>07</month><year>2025</year><volume>16</volume><pub-id pub-id-type="doi">10.3897/imafungus.16.144260</pub-id></mixed-citation></tp:treatment-meta><tp:nomenclature><label>﻿</label><tp:taxon-name>
                <object-id xmlns:xlink="http://www.w3.org/1999/xlink" content-type="arpha" xlink:type="simple">751F7B99-5127-5817-8D72-9627E666515E</object-id>
                <tp:taxon-name-part taxon-name-part-type="genus" reg="Suillus">Suillus</tp:taxon-name-part>
                <tp:taxon-name-part taxon-name-part-type="species" reg="pinetorum">pinetorum</tp:taxon-name-part>
              </tp:taxon-name><tp:taxon-authority>(W.F. Chiu) H. Engel &amp; Klofac, in Engel, et al., Schmier- und Filzröhrlinge s.l. in Europa, Die Gattungen Boletellus, Boletinus, Phylloporus, Suillus, Xerocomus (Weidhausen b. Coburg): 12 (1996)</tp:taxon-authority><xref ref-type="fig" rid="F25">Figs 26</xref><xref ref-type="fig" rid="F26">, 27</xref></tp:nomenclature><tp:treatment-sec sec-type="Basionym" id="SECID0EITHM"><title>Basionym.</title><p><tp:taxon-name><tp:taxon-name-part taxon-name-part-type="genus" reg="Boletinus">Boletinus</tp:taxon-name-part><tp:taxon-name-part taxon-name-part-type="species" reg="punctatipes">punctatipes</tp:taxon-name-part><tp:taxon-name-part taxon-name-part-type="infraspecific-rank">var.</tp:taxon-name-part><tp:taxon-name-part taxon-name-part-type="variety" reg="pinetorum">pinetorum</tp:taxon-name-part></tp:taxon-name> W.F. Chiu Mycologia, 40(2): 200 (1948)</p><fig id="F25" position="float" orientation="portrait"><object-id xmlns:xlink="http://www.w3.org/1999/xlink" content-type="doi" xlink:type="simple">10.3897/imafungus.16.144260.figure26</object-id><object-id xmlns:xlink="http://www.w3.org/1999/xlink" content-type="arpha" xlink:type="simple">6FD4C4DC-76B0-5356-BF59-FA5ECCBD1172</object-id><label>Figure 26.</label><caption><p>Basidiomata of <italic><tp:taxon-name><tp:taxon-name-part taxon-name-part-type="genus" reg="Suillus">Suillus</tp:taxon-name-part><tp:taxon-name-part taxon-name-part-type="species" reg="pinetorum">pinetorum</tp:taxon-name-part></tp:taxon-name></italic> (neotype, <named-content xmlns:xlink="http://www.w3.org/1999/xlink" content-type="dwc:institutional_code" xlink:title="Cryptogamic Fungarium, Kunming Institute of Botany" xlink:href="http://grbio.org/institution/cryptogamic-herbarium-kunming-institute-botany" xlink:type="simple">HKAS</named-content> 91427). Scale bar: 5 cm.</p></caption><graphic xmlns:xlink="http://www.w3.org/1999/xlink" xlink:href="imafungus-16-e144260-g026.jpg" position="float" orientation="portrait" xlink:type="simple" id="oo_1376319.jpg"><uri content-type="original_file" xlink:type="simple">https://binary.pensoft.net/fig/1376319</uri></graphic></fig></tp:treatment-sec><tp:treatment-sec sec-type="Holotype" id="SECID0E2UHM"><title>Holotype.</title><p><bold>China</bold>: • Yunnan Province, Kunming, Tiehfungan, 12 November 1941, W. F. Chiu (no. 7717)</p><fig id="F26" position="float" orientation="portrait"><object-id xmlns:xlink="http://www.w3.org/1999/xlink" content-type="doi" xlink:type="simple">10.3897/imafungus.16.144260.figure27</object-id><object-id xmlns:xlink="http://www.w3.org/1999/xlink" content-type="arpha" xlink:type="simple">664FA8DF-6288-5B46-B4BD-8F3E66077435</object-id><label>Figure 27.</label><caption><p><italic><tp:taxon-name><tp:taxon-name-part taxon-name-part-type="genus" reg="Suillus">Suillus</tp:taxon-name-part><tp:taxon-name-part taxon-name-part-type="species" reg="pinetorum">pinetorum</tp:taxon-name-part></tp:taxon-name></italic> (neotype, <named-content xmlns:xlink="http://www.w3.org/1999/xlink" content-type="dwc:institutional_code" xlink:title="Cryptogamic Fungarium, Kunming Institute of Botany" xlink:href="http://grbio.org/institution/cryptogamic-herbarium-kunming-institute-botany" xlink:type="simple">HKAS</named-content> 91427). <bold>a</bold> Basidiospores; <bold>b</bold> Cheilocystidia; <bold>c</bold> Hymenium with basidia; <bold>d</bold> Pileipellis (mature specimens). Scale bars: 5 μm (<bold>a</bold>); 20 μm (<bold>b–d</bold>).</p></caption><graphic xmlns:xlink="http://www.w3.org/1999/xlink" xlink:href="imafungus-16-e144260-g027.jpg" position="float" orientation="portrait" xlink:type="simple" id="oo_1376320.jpg"><uri content-type="original_file" xlink:type="simple">https://binary.pensoft.net/fig/1376320</uri></graphic></fig></tp:treatment-sec><tp:treatment-sec sec-type="diagnosis" id="SECID0ELWHM"><title>Diagnosis.</title><p><italic><tp:taxon-name><tp:taxon-name-part taxon-name-part-type="genus" reg="Suillus">Suillus</tp:taxon-name-part><tp:taxon-name-part taxon-name-part-type="species" reg="pinetorum">pinetorum</tp:taxon-name-part></tp:taxon-name></italic> is morphologically identical to <italic><tp:taxon-name><tp:taxon-name-part taxon-name-part-type="genus" reg="Suillus">S.</tp:taxon-name-part><tp:taxon-name-part taxon-name-part-type="species" reg="bovinus">bovinus</tp:taxon-name-part></tp:taxon-name></italic>. This species is in association with <italic><tp:taxon-name><tp:taxon-name-part taxon-name-part-type="genus" reg="Pinus">Pinus</tp:taxon-name-part><tp:taxon-name-part taxon-name-part-type="species" reg="yunnanensis">yunnanensis</tp:taxon-name-part></tp:taxon-name></italic> and <italic><tp:taxon-name><tp:taxon-name-part taxon-name-part-type="genus" reg="Pinus">P.</tp:taxon-name-part><tp:taxon-name-part taxon-name-part-type="species" reg="massoniana">massoniana</tp:taxon-name-part></tp:taxon-name></italic> in southwestern China.</p></tp:treatment-sec><tp:treatment-sec sec-type="Typification" id="SECID0E4XHM"><title>Typification.</title><p><bold>China</bold>: • Yunnan Province, Kunming City, Dong Zhan, Qinglong Village (<named-content xmlns:xlink="http://www.w3.org/1999/xlink" content-type="dwc:verbatimCoordinates" xlink:type="simple"><named-content content-type="geo-json" specific-use="{&#34;type&#34;:&#34;Point&#34;,&#34;coordinates&#34;:[102.800417,25.053806]}" id="NCID0EIYHM" xlink:type="simple">25°03'13.70"N, 102°48'1.50"E</named-content></named-content>, alt. 1942 m), 15 August 2012, Rui Zhang, RZ08151203 (neotype designated here, <named-content xmlns:xlink="http://www.w3.org/1999/xlink" content-type="dwc:institutional_code" xlink:title="Cryptogamic Fungarium, Kunming Institute of Botany" xlink:href="http://grbio.org/institution/cryptogamic-herbarium-kunming-institute-botany" xlink:type="simple">HKAS</named-content> 91427, MBT 10025711).</p></tp:treatment-sec><tp:treatment-sec sec-type="Morphology" id="SECID0ERYHM"><title>Morphology.</title><p><bold><italic>Pileus</italic></bold> develops from convex to flat, margin inrolled at first, then expanding, 3–5 cm diameter, up to 8 cm broad, surface dry or viscid in moist, glabrous, color beige (5A3) to ochraceous cinnamon (5A6, 5B6). <bold><italic>Pellicle</italic></bold> peeling off easily. <bold><italic>Hymenophore</italic></bold> subdecurrent to decurrent, younger ones ochraceous (5B4), turn to darker ochraceous (5B5, 5C5) with age. <bold><italic>Pores</italic></bold> 1–1.2 mm diameter, angular, compound, radially arranged or inconspicuously lamellate. <bold><italic>Tubes</italic></bold> 1–4 mm deep, concolorous with pores, dotted with cinnamon (6A4) colored glandular dots. <bold><italic>Stipe</italic></bold> 3–4 × 0.3–1.5 cm, tapering downwards, solid, no glandular dots, no ring, concolorous with pileus, covered with some cinnamon or pinkish (5C6) small streaks. <bold><italic>Context</italic></bold> yellowish white to light orange (5A2) in both pileus and stipe, more pinkish (6A2) near cuticles. Do not change color anywhere. <bold><italic>Mycelia</italic></bold> white. <bold><italic>Spore print</italic></bold> olive brown (4D3). <bold><italic>Odor and taste</italic></bold> pleasant, chewy texture.</p><p><bold><italic>Basidiospores</italic></bold> [80/2/4] (7.0) 7.5–8.5 × 3.0–3.5 μm, Q = (2.00) 2.14–2.67, Q<sub>sd</sub> = 2.33 ± 0.14, smooth, oblong in face view, narrowly inequilateral with a hilar appendage in profile view, hyaline yellowish in KOH, tawny brown in Melzer’s. <bold><italic>Basidia</italic></bold> 4-spored, clavate, bulbous top, 25.0–30.0 × 6.5–8.5 μm, hyaline yellow in KOH. <bold><italic>Hymenophoral trama</italic></bold> divergent, all encrusted by fine granules, thin-walled, smooth to wrinkled, mostly 4–8 μm. <bold><italic>Pleuro- and Cheilocystidia</italic></bold> in fascicles, abundant, clavate or cylindrical, up to 70 μm long, content brown or hyaline, surrounded by brown amorphous materials in KOH. <bold><italic>Caulocystidia</italic></bold> not seen. <bold><italic>Pileipellis</italic></bold> an ixocutis, hyphae hyaline, thin-walled and encrusted with hyaline to ochraceous granules, scattered in glue, mostly 3–8 μm, up to 14 μm wide. <bold><italic>Stipitipellis</italic></bold> encrusted by patches of amorphous pigments, most hyphae thin-walled, septated, interwoven, up to 13 μm wide. <bold><italic>Context trama</italic></bold> hyaline, smooth, thin-walled, interwoven, similar for pileus and stipe, mostly 4–20 μm, widest at stipe base to 40 μm. <bold><italic>Clamp connections</italic></bold> absent.</p></tp:treatment-sec><tp:treatment-sec sec-type="habitat" id="SECID0EY1HM"><title>Habitat.</title><p>Solitary to scattered, in association with <italic><tp:taxon-name><tp:taxon-name-part taxon-name-part-type="genus" reg="Pinus">Pinus</tp:taxon-name-part><tp:taxon-name-part taxon-name-part-type="species" reg="yunnanensis">yunnanensis</tp:taxon-name-part></tp:taxon-name></italic> and <italic><tp:taxon-name><tp:taxon-name-part taxon-name-part-type="genus" reg="Pinus">P.</tp:taxon-name-part><tp:taxon-name-part taxon-name-part-type="species" reg="massoniana">massoniana</tp:taxon-name-part></tp:taxon-name></italic>.</p></tp:treatment-sec><tp:treatment-sec sec-type="distribution" id="SECID0EU2HM"><title>Known distribution.</title><p>Mainly distributed in southwestern China.</p></tp:treatment-sec><tp:treatment-sec sec-type="material" id="SECID0EZ2HM"><title>Specimens examined.</title><p><bold>China</bold>: • Yunnan Province, Diqing Tibetan Autonomous Prefecture, Ben Zi Lan, valley of Bai Ma Snow Mountain (alt. 4200 m), 6 September 2009, Xiaofei Shi, Shi260 (<named-content xmlns:xlink="http://www.w3.org/1999/xlink" content-type="dwc:institutional_code" xlink:title="Cryptogamic Fungarium, Kunming Institute of Botany" xlink:href="http://grbio.org/institution/cryptogamic-herbarium-kunming-institute-botany" xlink:type="simple">HKAS</named-content> 63132); <bold>China</bold>: • Yunnan Province, Zhanyi Town, Zhu Jiang Yuan, Maxiong Mountain, 30 June 2008, Xiaofei Shi, Shi120 (<named-content xmlns:xlink="http://www.w3.org/1999/xlink" content-type="dwc:institutional_code" xlink:title="Cryptogamic Fungarium, Kunming Institute of Botany" xlink:href="http://grbio.org/institution/cryptogamic-herbarium-kunming-institute-botany" xlink:type="simple">HKAS</named-content> 63281); <bold>China</bold>: • Yunnan Province, Dehong Prefecture, Yingjiang, from Tongbi Guan to Xima about 12 km, 18 July 2009, Yanchun Li, Yanchun-Li678 (<named-content xmlns:xlink="http://www.w3.org/1999/xlink" content-type="dwc:institutional_code" xlink:title="Cryptogamic Fungarium, Kunming Institute of Botany" xlink:href="http://grbio.org/institution/cryptogamic-herbarium-kunming-institute-botany" xlink:type="simple">HKAS</named-content> 59425); <bold>China</bold>: • Guizhou Province, Zunyi City, from Daozhen to Yangxi about 3 km (alt. 1120 m), 28 July 2010, Xiaofei Shi, Shi393 (<named-content xmlns:xlink="http://www.w3.org/1999/xlink" content-type="dwc:institutional_code" xlink:title="Cryptogamic Fungarium, Kunming Institute of Botany" xlink:href="http://grbio.org/institution/cryptogamic-herbarium-kunming-institute-botany" xlink:type="simple">HKAS</named-content> 63200); <bold>China</bold>: • Guizhou Province, Guiyang City, Kaiyang Town, Yonggang village, Gangzhai plantation (alt. 1300 m), 19 June 2010, Xiaofei Shi, Shi348 (<named-content xmlns:xlink="http://www.w3.org/1999/xlink" content-type="dwc:institutional_code" xlink:title="Cryptogamic Fungarium, Kunming Institute of Botany" xlink:href="http://grbio.org/institution/cryptogamic-herbarium-kunming-institute-botany" xlink:type="simple">HKAS</named-content> 63136), <bold>China</bold>: • Hunan Province, Zhang Jia Jie City, Zhang Jia Jie National Forest Park, 16 June 2010, Xiaofei Shi, Shi344 (<named-content xmlns:xlink="http://www.w3.org/1999/xlink" content-type="dwc:institutional_code" xlink:title="Cryptogamic Fungarium, Kunming Institute of Botany" xlink:href="http://grbio.org/institution/cryptogamic-herbarium-kunming-institute-botany" xlink:type="simple">HKAS</named-content> 63137).</p></tp:treatment-sec><tp:treatment-sec sec-type="notes" id="SECID0ED4HM"><title>Notes.</title><p><italic><tp:taxon-name><tp:taxon-name-part taxon-name-part-type="genus" reg="Suillus">Suillus</tp:taxon-name-part><tp:taxon-name-part taxon-name-part-type="species" reg="pinetorum">pinetorum</tp:taxon-name-part></tp:taxon-name></italic> was first documented as “<tp:taxon-name><tp:taxon-name-part taxon-name-part-type="genus" reg="Boletinus">Boletinus</tp:taxon-name-part><tp:taxon-name-part taxon-name-part-type="species" reg="punctatipes">punctatipes</tp:taxon-name-part><tp:taxon-name-part taxon-name-part-type="infraspecific-rank">var.</tp:taxon-name-part><tp:taxon-name-part taxon-name-part-type="variety" reg="pinetorum">pinetorum</tp:taxon-name-part></tp:taxon-name>” by <xref ref-type="bibr" rid="B8">Chiu (1948)</xref> and later illustrated by <xref ref-type="bibr" rid="B9">Chiu (1957)</xref>. The illustration, host and most part of the morphological descriptions match with our collections. However, not as <xref ref-type="bibr" rid="B8">Chiu (1948</xref>, <xref ref-type="bibr" rid="B9">1957</xref>) described, the species does not have brown glandular dots and morphological descriptions of this species could be enriched with more details. In addition, the affiliation of <italic><tp:taxon-name><tp:taxon-name-part taxon-name-part-type="genus" reg="Suillus">Suillus</tp:taxon-name-part><tp:taxon-name-part taxon-name-part-type="species" reg="pinetorum">pinetorum</tp:taxon-name-part></tp:taxon-name></italic> under <italic><tp:taxon-name><tp:taxon-name-part taxon-name-part-type="genus" reg="Boletinus">Boletinus</tp:taxon-name-part><tp:taxon-name-part taxon-name-part-type="species" reg="punctatipes">punctatipes</tp:taxon-name-part></tp:taxon-name></italic> is remotely correct, whereas comparisons with <italic><tp:taxon-name><tp:taxon-name-part taxon-name-part-type="genus" reg="Suillus">S.</tp:taxon-name-part><tp:taxon-name-part taxon-name-part-type="species" reg="bovinus">bovinus</tp:taxon-name-part></tp:taxon-name></italic> were missing. (<xref ref-type="bibr" rid="B13">Engel et al. 1996</xref>) reclassified the variety by <xref ref-type="bibr" rid="B8">Chiu (1948)</xref> under genus <italic><tp:taxon-name><tp:taxon-name-part taxon-name-part-type="genus" reg="Suillus">Suillus</tp:taxon-name-part></tp:taxon-name></italic> and raised its taxonomic level to species. The type collected by <xref ref-type="bibr" rid="B8">Chiu (1948)</xref> is missing at the fungarium of the Institute of Microbiology, Academia Sinica in Beijing, China; so a neotype is assigned here.</p><p><italic><tp:taxon-name><tp:taxon-name-part taxon-name-part-type="genus" reg="Suillus">Suillus</tp:taxon-name-part><tp:taxon-name-part taxon-name-part-type="species" reg="pinetorum">pinetorum</tp:taxon-name-part></tp:taxon-name></italic> is morphologically identical with <italic><tp:taxon-name><tp:taxon-name-part taxon-name-part-type="genus" reg="Suillus">S.</tp:taxon-name-part><tp:taxon-name-part taxon-name-part-type="species" reg="bovinus">bovinus</tp:taxon-name-part></tp:taxon-name></italic>. <italic><tp:taxon-name><tp:taxon-name-part taxon-name-part-type="genus" reg="Suillus">Suillus</tp:taxon-name-part><tp:taxon-name-part taxon-name-part-type="species" reg="bovinus">bovinus</tp:taxon-name-part></tp:taxon-name></italic> associates with <italic><tp:taxon-name><tp:taxon-name-part taxon-name-part-type="genus" reg="Pinus">Pinus</tp:taxon-name-part><tp:taxon-name-part taxon-name-part-type="species" reg="sylvestris">sylvestris</tp:taxon-name-part></tp:taxon-name></italic> and distributes from Europe to northeastern China. <italic><tp:taxon-name><tp:taxon-name-part taxon-name-part-type="genus" reg="Suillus">Suillus</tp:taxon-name-part><tp:taxon-name-part taxon-name-part-type="species" reg="pinetorum">pinetorum</tp:taxon-name-part></tp:taxon-name></italic> under current delimitation seems to contain new cryptic species. Collections associated with <italic><tp:taxon-name><tp:taxon-name-part taxon-name-part-type="genus" reg="Pinus">Pinus</tp:taxon-name-part><tp:taxon-name-part taxon-name-part-type="species" reg="yunnanensis">yunnanensis</tp:taxon-name-part></tp:taxon-name></italic> in southwestern China are not phylogenetically the same as collections growing with <italic><tp:taxon-name><tp:taxon-name-part taxon-name-part-type="genus" reg="Pinus">Pinus</tp:taxon-name-part><tp:taxon-name-part taxon-name-part-type="species" reg="massoniana">massoniana</tp:taxon-name-part></tp:taxon-name></italic> in southwestern and central China. It is uncertain if host association is rigorous for delimiting cryptic species. <italic><tp:taxon-name><tp:taxon-name-part taxon-name-part-type="genus" reg="Pinus">Pinus</tp:taxon-name-part><tp:taxon-name-part taxon-name-part-type="species" reg="yunnanensis">yunnanensis</tp:taxon-name-part></tp:taxon-name></italic> and <italic><tp:taxon-name><tp:taxon-name-part taxon-name-part-type="genus" reg="Pinus">P.</tp:taxon-name-part><tp:taxon-name-part taxon-name-part-type="species" reg="massoniana">massoniana</tp:taxon-name-part></tp:taxon-name></italic> are not sister species, and geographic ranges of the two overlap in southwestern China.</p></tp:treatment-sec><ref-list><ref id="B8"><mixed-citation xmlns:xlink="http://www.w3.org/1999/xlink" xlink:type="simple"><person-group><name name-style="western"><surname>Chiu</surname><given-names>WF</given-names></name></person-group> (<year>1948</year>) <article-title>The Boletes of Yunnan.</article-title><source>Mycologia</source><volume>40</volume>(<issue>2</issue>): <fpage>199</fpage>–<lpage>231</lpage>. <ext-link xlink:href="10.2307/3755085" ext-link-type="doi" xlink:type="simple">https://doi.org/10.2307/3755085</ext-link></mixed-citation></ref><ref id="B9"><mixed-citation xmlns:xlink="http://www.w3.org/1999/xlink" xlink:type="simple"><person-group><name name-style="western"><surname>Chiu</surname><given-names>WF</given-names></name></person-group> (<year>1957</year>) Yunnan niu gan jun tu zhi. Science press, Beijing, China.</mixed-citation></ref><ref id="B13"><mixed-citation xmlns:xlink="http://www.w3.org/1999/xlink" xlink:type="simple"><person-group><name name-style="western"><surname>Engel</surname><given-names>H</given-names></name><name name-style="western"><surname>Dermek</surname><given-names>A</given-names></name><etal/></person-group> (<year>1996</year>) Schmierund Filzröhrlinge s. l. in Europa. Die Gattungen <italic><tp:taxon-name><tp:taxon-name-part taxon-name-part-type="genus">Boletellus</tp:taxon-name-part></tp:taxon-name></italic>, <italic><tp:taxon-name><tp:taxon-name-part taxon-name-part-type="genus">Boletinus</tp:taxon-name-part></tp:taxon-name></italic>, <italic><tp:taxon-name><tp:taxon-name-part taxon-name-part-type="genus">Phylloporus</tp:taxon-name-part></tp:taxon-name></italic>, <italic><tp:taxon-name><tp:taxon-name-part taxon-name-part-type="genus">Suillus</tp:taxon-name-part></tp:taxon-name></italic>, <italic><tp:taxon-name><tp:taxon-name-part taxon-name-part-type="genus">Xerocomus</tp:taxon-name-part></tp:taxon-name></italic>. Verlag Heinz Engel, Weidhausenb. Coburg, Germany.</mixed-citation></ref></ref-list></tp:taxon-treatment>
