# Supplementary material for: ﻿A subgeneric revision of the genus Suillus (Suillaceae, Boletales) and novel taxa from Eastern Asia based on morphology and multigene phylogenies
Source: IMA Fungus. 2025 Jul 17;16:e144260. doi: 10.3897/imafungus.16.144260 (PMC12290465; doi:10.3897/imafungus.16.144260)
Supplement: XML Treatment for Suillus subg. Boletinus [file imafungus.16.144260-treatment17.xml]

<!DOCTYPE tp:taxon-treatment
  PUBLIC "-//TaxonX//DTD Taxonomic Treatment Publishing DTD v0 20100105//EN" "tax-treatment-NSO.dtd">
<tp:taxon-treatment xmlns:tp="http://www.plazi.org/taxpub"><tp:treatment-meta><kwd-group><label>Taxon classification</label><kwd>
                  <named-content content-type="kingdom">Animalia</named-content>
                </kwd><kwd>
                  <named-content content-type="order">Boletales</named-content>
                </kwd><kwd>
                  <named-content content-type="family">Suillaceae</named-content>
                </kwd></kwd-group><mixed-citation publication-type="journal"><person-group><name><surname>Shi</surname><given-names>Xiaofei</given-names></name><name><surname>Zhang</surname><given-names>Shiru</given-names></name><name><surname>Mueller</surname><given-names>Gregory M.</given-names></name><name><surname>Liu</surname><given-names>Peigui</given-names></name><name><surname>Yu</surname><given-names>Fuqiang</given-names></name><name><surname>Senanayake</surname><given-names>Indunil C.</given-names></name></person-group><article-title>﻿A subgeneric revision of the genus <italic><tp:taxon-name><tp:taxon-name-part taxon-name-part-type="genus" reg="Suillus">Suillus</tp:taxon-name-part></tp:taxon-name></italic> (<italic><tp:taxon-name><tp:taxon-name-part taxon-name-part-type="family">Suillaceae</tp:taxon-name-part></tp:taxon-name></italic>, <italic><tp:taxon-name><tp:taxon-name-part taxon-name-part-type="order">Boletales</tp:taxon-name-part></tp:taxon-name></italic>) and novel taxa from Eastern Asia based on morphology and multigene phylogenies</article-title><source>IMA Fungus</source><day>17</day><month>07</month><year>2025</year><volume>16</volume><pub-id pub-id-type="doi">10.3897/imafungus.16.144260</pub-id></mixed-citation></tp:treatment-meta><tp:nomenclature><label>﻿</label><tp:taxon-name>
                <object-id xmlns:xlink="http://www.w3.org/1999/xlink" content-type="arpha" xlink:type="simple">749C5ED1-398C-58C2-AE46-0AA1D52B69F4</object-id>
                <tp:taxon-name-part taxon-name-part-type="genus" reg="Suillus">Suillus</tp:taxon-name-part>
                <tp:taxon-name-part taxon-name-part-type="infraspecific-rank">subg.</tp:taxon-name-part>
                <tp:taxon-name-part taxon-name-part-type="subgenus" reg="Boletinus">Boletinus</tp:taxon-name-part>
                <object-id xmlns:xlink="http://www.w3.org/1999/xlink" content-type="mycobank" xlink:type="simple">822254</object-id>
              </tp:taxon-name><tp:taxon-authority>(Kalchbr.) R. Zhang, X.F. Shi, G.M. Mueller &amp; P.G. Liu comb. &amp;</tp:taxon-authority><tp:taxon-status xmlns:xlink="http://www.w3.org/1999/xlink" xlink:type="simple">stat. nov.</tp:taxon-status></tp:nomenclature><tp:treatment-sec sec-type="Basionym" id="SECID0E1EIM"><title>Basionym.</title><p><italic><tp:taxon-name><tp:taxon-name-part taxon-name-part-type="genus" reg="Boletinus">Boletinus</tp:taxon-name-part></tp:taxon-name></italic> Kalchbr., Mathematische und naturwissenschaftliche Mitteilungen. Mathem. Természettud. Közlem. 5: 286 (1867).</p></tp:treatment-sec><tp:treatment-sec sec-type="Typification" id="SECID0EHFIM"><title>Typification.</title><p><italic><tp:taxon-name><tp:taxon-name-part taxon-name-part-type="genus" reg="Suillus">Suillus</tp:taxon-name-part><tp:taxon-name-part taxon-name-part-type="species" reg="cavipes">cavipes</tp:taxon-name-part></tp:taxon-name></italic> (Klotzsch) A.H. Sm. and Thiers, Monogr. North Amer. Species <italic><tp:taxon-name><tp:taxon-name-part taxon-name-part-type="genus" reg="Suillus">Suillus</tp:taxon-name-part></tp:taxon-name></italic>: 30 (1964)</p></tp:treatment-sec><tp:treatment-sec sec-type="etymology" id="SECID0E6FIM"><title>Etymology.</title><p>The subgenus name is referred from a former genus name “<italic>Boletinus</italic>”.</p></tp:treatment-sec><tp:treatment-sec sec-type="diagnosis" id="SECID0EMGIM"><title>Diagnosis.</title><p>This subgenus differs from all other subgenera of <italic><tp:taxon-name><tp:taxon-name-part taxon-name-part-type="genus" reg="Suillus">Suillus</tp:taxon-name-part></tp:taxon-name></italic> by the presence of clamp connections in the hyphae of sporophores, pileus usually red, bright pinkish or yellowish brown, spore print brown with olive yellow, vinaceous or purple tinge.</p></tp:treatment-sec><tp:treatment-sec sec-type="Morphology" id="SECID0EZGIM"><title>Morphology.</title><p><bold><italic>Basidiomata</italic></bold> stipitate-pileate with tubular hymenophore. <bold><italic>Pileus</italic></bold> develops from hemispherical to convex or applanate, fibrillose or squamulose, dry, usually red, bright pinkish or yellowish brown when mature; context yellow, no color change when cut. <bold><italic>Hymenophore</italic></bold> boletinoid, pores wide and compound, radially arranged, sometimes decurrent. <bold><italic>Stipe</italic></bold> subcylindrical to cylindrical, generally hollows in maturity, some remain solid, no glandular dots; veil presents, generally forming a double and dry annulus. <bold><italic>Spore print</italic></bold> brown with olive yellow, vinaceous or purple tinge.</p><p><bold><italic>Basidiospores</italic></bold> smooth, oblong and inequilateral, hyaline yellow in KOH. <bold><italic>Basidia</italic></bold> 4-spored, clavate, hyaline yellow in KOH. <bold><italic>Cystidia</italic></bold> abundant, large, up to 100 μm, surrounded by brown amorphous materials or not. <bold><italic>Pileipellis</italic></bold> a trichoderm, thin-walled, often tangled. <italic>Clamps</italic> constantly present in the trama of sporophores and in basidial basal septum, except in one species.</p></tp:treatment-sec><tp:treatment-sec sec-type="habitat" id="SECID0ECIIM"><title>Habitat.</title><p>Scattered to gregarious, ectomycorrizal with <italic><tp:taxon-name><tp:taxon-name-part taxon-name-part-type="genus" reg="Larix">Larix</tp:taxon-name-part></tp:taxon-name></italic>.</p></tp:treatment-sec><tp:treatment-sec sec-type="Known species" id="SECID0EPIIM"><title>Known species.</title><p><italic><tp:taxon-name><tp:taxon-name-part taxon-name-part-type="genus" reg="Suillus">Suillus</tp:taxon-name-part><tp:taxon-name-part taxon-name-part-type="species" reg="ampliporus">ampliporus</tp:taxon-name-part></tp:taxon-name></italic>, <italic><tp:taxon-name><tp:taxon-name-part taxon-name-part-type="genus" reg="Suillus">S.</tp:taxon-name-part><tp:taxon-name-part taxon-name-part-type="species" reg="asiaticus">asiaticus</tp:taxon-name-part></tp:taxon-name></italic>, <italic><tp:taxon-name><tp:taxon-name-part taxon-name-part-type="genus" reg="Suillus">S.</tp:taxon-name-part><tp:taxon-name-part taxon-name-part-type="species" reg="cavipes">cavipes</tp:taxon-name-part></tp:taxon-name></italic> complex, <italic><tp:taxon-name><tp:taxon-name-part taxon-name-part-type="genus" reg="Suillus">S.</tp:taxon-name-part><tp:taxon-name-part taxon-name-part-type="species" reg="ochraceoroseus">ochraceoroseus</tp:taxon-name-part></tp:taxon-name></italic>, <italic><tp:taxon-name><tp:taxon-name-part taxon-name-part-type="genus" reg="Suillus">S.</tp:taxon-name-part><tp:taxon-name-part taxon-name-part-type="species" reg="paluster">paluster</tp:taxon-name-part></tp:taxon-name></italic>, and probably <italic><tp:taxon-name><tp:taxon-name-part taxon-name-part-type="genus" reg="Suillus">S.</tp:taxon-name-part><tp:taxon-name-part taxon-name-part-type="species" reg="foetidus">foetidus</tp:taxon-name-part></tp:taxon-name></italic> (See Notes).</p></tp:treatment-sec><tp:treatment-sec sec-type="notes" id="SECID0EXKIM"><title>Notes.</title><p><italic><tp:taxon-name><tp:taxon-name-part taxon-name-part-type="genus" reg="Boletinus">Boletinus</tp:taxon-name-part></tp:taxon-name></italic> was delimitated by <xref ref-type="bibr" rid="B61">Singer (1986)</xref> as a genus was almost correct except for <italic><tp:taxon-name><tp:taxon-name-part taxon-name-part-type="genus" reg="Suillus">S.</tp:taxon-name-part><tp:taxon-name-part taxon-name-part-type="species" reg="ochraceoroseus">ochraceoroseus</tp:taxon-name-part></tp:taxon-name></italic> without clamps. <italic><tp:taxon-name><tp:taxon-name-part taxon-name-part-type="genus" reg="Boletinus">Boletinus</tp:taxon-name-part></tp:taxon-name></italic> is better to be retained in the genus <italic><tp:taxon-name><tp:taxon-name-part taxon-name-part-type="genus" reg="Suillus">Suillus</tp:taxon-name-part></tp:taxon-name></italic>. The key feature to differentiate <italic><tp:taxon-name><tp:taxon-name-part taxon-name-part-type="genus" reg="Boletinus">Boletinus</tp:taxon-name-part></tp:taxon-name></italic> from other <italic><tp:taxon-name><tp:taxon-name-part taxon-name-part-type="genus" reg="Suillus">Suillus</tp:taxon-name-part></tp:taxon-name></italic> subgenera is the presence of clamps, but this character is not without an exception and the evolutionary function of clamps is not clear. More than three potential new species are reported in subg. <tp:taxon-name><tp:taxon-name-part taxon-name-part-type="genus" reg="Suillus"/><tp:taxon-name-part taxon-name-part-type="subgenus" reg="Boletinus">Boletinus</tp:taxon-name-part></tp:taxon-name>. <italic><tp:taxon-name><tp:taxon-name-part taxon-name-part-type="genus" reg="Suillus">Suillus</tp:taxon-name-part><tp:taxon-name-part taxon-name-part-type="species" reg="cavipes">cavipes</tp:taxon-name-part></tp:taxon-name></italic> remains a species complex. <italic><tp:taxon-name><tp:taxon-name-part taxon-name-part-type="genus" reg="Suillus">Suillus</tp:taxon-name-part><tp:taxon-name-part taxon-name-part-type="species" reg="ampliporus">ampliporus</tp:taxon-name-part></tp:taxon-name></italic> is a replaced name of North American <italic><tp:taxon-name><tp:taxon-name-part taxon-name-part-type="genus" reg="Suillus">S.</tp:taxon-name-part><tp:taxon-name-part taxon-name-part-type="species" reg="cavipes">cavipes</tp:taxon-name-part></tp:taxon-name></italic> based on the geographical distribution (<xref ref-type="bibr" rid="B46">Nguyen et al. 2016</xref>). The geographical range of <italic><tp:taxon-name><tp:taxon-name-part taxon-name-part-type="genus" reg="Suillus">S.</tp:taxon-name-part><tp:taxon-name-part taxon-name-part-type="species" reg="cavipes">cavipes</tp:taxon-name-part></tp:taxon-name></italic> complex extends to northern China and is likely panboreal.</p></tp:treatment-sec><ref-list><ref id="B61"><mixed-citation xmlns:xlink="http://www.w3.org/1999/xlink" xlink:type="simple"><person-group><name name-style="western"><surname>Singer</surname><given-names>R</given-names></name></person-group> (<year>1986</year>) <source>The <tp:taxon-name><tp:taxon-name-part taxon-name-part-type="order">Agaricales</tp:taxon-name-part></tp:taxon-name> in modern taxonomy. 4<sup>th</sup> edn.</source><publisher-name>Koeltz Scientific Books</publisher-name>, <publisher-loc>Koenigstein, Germany</publisher-loc>, <size units="page">918 pp</size>.</mixed-citation></ref><ref id="B46"><mixed-citation xmlns:xlink="http://www.w3.org/1999/xlink" xlink:type="simple"><person-group><name name-style="western"><surname>Nguyen</surname><given-names>N</given-names></name><name name-style="western"><surname>Vellinga</surname><given-names>EC</given-names></name><etal/></person-group> (<year>2016</year>) <article-title>Phylogenetic assessment of global <italic><tp:taxon-name><tp:taxon-name-part taxon-name-part-type="genus">Suillus</tp:taxon-name-part></tp:taxon-name></italic> ITS sequences supports morphologically defined species and reveals synonymous and undescribed taxa.</article-title><source>Mycologia</source><volume>108</volume>(<issue>6</issue>): <fpage>1216</fpage>–<lpage>1228</lpage>.</mixed-citation></ref></ref-list></tp:taxon-treatment>
