# Supplementary material for: ﻿A subgeneric revision of the genus Suillus (Suillaceae, Boletales) and novel taxa from Eastern Asia based on morphology and multigene phylogenies
Source: IMA Fungus. 2025 Jul 17;16:e144260. doi: 10.3897/imafungus.16.144260 (PMC12290465; doi:10.3897/imafungus.16.144260)
Supplement: XML Treatment for Suillus subg. Douglasia [file imafungus.16.144260-treatment18.xml]

<!DOCTYPE tp:taxon-treatment
  PUBLIC "-//TaxonX//DTD Taxonomic Treatment Publishing DTD v0 20100105//EN" "tax-treatment-NSO.dtd">
<tp:taxon-treatment xmlns:tp="http://www.plazi.org/taxpub"><tp:treatment-meta><kwd-group><label>Taxon classification</label><kwd>
                  <named-content content-type="kingdom">Animalia</named-content>
                </kwd><kwd>
                  <named-content content-type="order">Boletales</named-content>
                </kwd><kwd>
                  <named-content content-type="family">Suillaceae</named-content>
                </kwd></kwd-group><mixed-citation publication-type="journal"><person-group><name><surname>Shi</surname><given-names>Xiaofei</given-names></name><name><surname>Zhang</surname><given-names>Shiru</given-names></name><name><surname>Mueller</surname><given-names>Gregory M.</given-names></name><name><surname>Liu</surname><given-names>Peigui</given-names></name><name><surname>Yu</surname><given-names>Fuqiang</given-names></name><name><surname>Senanayake</surname><given-names>Indunil C.</given-names></name></person-group><article-title>﻿A subgeneric revision of the genus <italic><tp:taxon-name><tp:taxon-name-part taxon-name-part-type="genus" reg="Suillus">Suillus</tp:taxon-name-part></tp:taxon-name></italic> (<italic><tp:taxon-name><tp:taxon-name-part taxon-name-part-type="family">Suillaceae</tp:taxon-name-part></tp:taxon-name></italic>, <italic><tp:taxon-name><tp:taxon-name-part taxon-name-part-type="order">Boletales</tp:taxon-name-part></tp:taxon-name></italic>) and novel taxa from Eastern Asia based on morphology and multigene phylogenies</article-title><source>IMA Fungus</source><day>17</day><month>07</month><year>2025</year><volume>16</volume><pub-id pub-id-type="doi">10.3897/imafungus.16.144260</pub-id></mixed-citation></tp:treatment-meta><tp:nomenclature><label>﻿</label><tp:taxon-name>
                <object-id xmlns:xlink="http://www.w3.org/1999/xlink" content-type="arpha" xlink:type="simple">69350E5D-62DF-514E-9AB5-AB3E57534D65</object-id>
                <tp:taxon-name-part taxon-name-part-type="genus" reg="Suillus">Suillus</tp:taxon-name-part>
                <tp:taxon-name-part taxon-name-part-type="infraspecific-rank">subg.</tp:taxon-name-part>
                <tp:taxon-name-part taxon-name-part-type="subgenus" reg="Douglasia">Douglasia</tp:taxon-name-part>
                <object-id xmlns:xlink="http://www.w3.org/1999/xlink" content-type="mycobank" xlink:type="simple">822257</object-id>
              </tp:taxon-name><tp:taxon-authority>R. Zhang, X.F. Shi, G.M. Mueller &amp; P.G. Liu</tp:taxon-authority><tp:taxon-status xmlns:xlink="http://www.w3.org/1999/xlink" xlink:type="simple">subgen. nov.</tp:taxon-status></tp:nomenclature><tp:treatment-sec sec-type="etymology" id="SECID0EUPIM"><title>Etymology.</title><p>“<italic>Douglasia</italic>” refers from “Douglas fir”, the common name of <italic><tp:taxon-name><tp:taxon-name-part taxon-name-part-type="genus" reg="Pseudotsuga">Pseudotsuga</tp:taxon-name-part><tp:taxon-name-part taxon-name-part-type="species" reg="menziesii">menziesii</tp:taxon-name-part></tp:taxon-name></italic>, which is the only known host for the subgenus.</p></tp:treatment-sec><tp:treatment-sec sec-type="Typification" id="SECID0EMQIM"><title>Typification.</title><p><italic><tp:taxon-name><tp:taxon-name-part taxon-name-part-type="genus" reg="Suillus">Suillus</tp:taxon-name-part><tp:taxon-name-part taxon-name-part-type="species" reg="caerulescens">caerulescens</tp:taxon-name-part></tp:taxon-name></italic> A.H. Sm. and Thiers</p></tp:treatment-sec><tp:treatment-sec sec-type="diagnosis" id="SECID0E4QIM"><title>Diagnosis.</title><p>This subgenus is exclusively associated with <italic><tp:taxon-name><tp:taxon-name-part taxon-name-part-type="genus" reg="Pseudotsuga">Pseudotsuga</tp:taxon-name-part><tp:taxon-name-part taxon-name-part-type="species" reg="menziesii">menziesii</tp:taxon-name-part></tp:taxon-name></italic>. Other features of this subgenus include the glabrous or fibrillose pileus; solid, annulated, stipe lacking glandular dots; stipe often changing color to green or blue when cut and lacking clamp connections.</p></tp:treatment-sec><tp:treatment-sec sec-type="Morphology" id="SECID0EORIM"><title>Morphology.</title><p><bold><italic>Basidiomata</italic></bold> stipitate-pileate with tubular hymenophore. <bold><italic>Pileus</italic></bold> develops from hemispherical to convex or applanate, glabrous or covered with fine appressed scales, viscid beneath the fibrillose scales, or viscid but not glutinous, rusty to pale brown or with cinnamon tinge; context yellow, no color change when cut. <bold><italic>Hymenophore</italic></bold> broadly adnate to subdecurrent, tubes 5–10 mm deep, or up to 15 mm deep, staining brownish when bruised, mouths 1–2.5 mm diameter, angular, and radially arranged. <bold><italic>Stipe</italic></bold> equal, tapering downwards or upwards, solid, dry and floccose, lacking glandular dots, veil superior, membranous to floccose or gelatinous; reticulate at apex, context of lower stipe sometimes changing color to green or blue when cut. <bold><italic>Spore print</italic></bold> dull cinnamon or brownish.</p><p><bold><italic>Basidiospores</italic></bold> smooth, oblong or suboblong, ochraceous in KOH, usually 7–11 μm. <bold><italic>Basidia</italic></bold> 4-spored, clavate, hyaline yellow in KOH. <bold><italic>Cystidia</italic></bold> abundant, typically fasciculate, hyaline, or containing brown content and surrounded by brown amorphous material in KOH. <bold><italic>Pileipellis</italic></bold> usually with two layers, inner layer composed of gelatinous interwoven hyphae, and the other of ochraceous smooth or incrusted hyphae in KOH. <bold><italic>Clamp connections</italic></bold> absent.</p></tp:treatment-sec><tp:treatment-sec sec-type="habitat" id="SECID0EYSIM"><title>Habitat.</title><p>Scattered to gregarious, ectomycorrizal with <italic><tp:taxon-name><tp:taxon-name-part taxon-name-part-type="genus" reg="Pseudotsuga">Pseudotsuga</tp:taxon-name-part><tp:taxon-name-part taxon-name-part-type="species" reg="menziesii">menziesii</tp:taxon-name-part></tp:taxon-name></italic>.</p></tp:treatment-sec><tp:treatment-sec sec-type="Known species" id="SECID0EJTIM"><title>Known species.</title><p><italic><tp:taxon-name><tp:taxon-name-part taxon-name-part-type="genus" reg="Suillus">Suillus</tp:taxon-name-part><tp:taxon-name-part taxon-name-part-type="species" reg="caerulescens">caerulescens</tp:taxon-name-part></tp:taxon-name></italic>, <italic><tp:taxon-name><tp:taxon-name-part taxon-name-part-type="genus" reg="Suillus">S.</tp:taxon-name-part><tp:taxon-name-part taxon-name-part-type="species" reg="lakei">lakei</tp:taxon-name-part></tp:taxon-name></italic> and <italic><tp:taxon-name><tp:taxon-name-part taxon-name-part-type="genus" reg="Suillus">S.</tp:taxon-name-part><tp:taxon-name-part taxon-name-part-type="species" reg="ponderosus">ponderosus</tp:taxon-name-part></tp:taxon-name></italic></p></tp:treatment-sec><tp:treatment-sec sec-type="notes" id="SECID0EPUIM"><title>Notes.</title><p>The grouping of the three species associated with <italic><tp:taxon-name><tp:taxon-name-part taxon-name-part-type="genus" reg="Pseudotsuga">Pseudotsuga</tp:taxon-name-part><tp:taxon-name-part taxon-name-part-type="species" reg="menziesii">menziesii</tp:taxon-name-part></tp:taxon-name></italic> (<italic><tp:taxon-name><tp:taxon-name-part taxon-name-part-type="genus" reg="Suillus">S.</tp:taxon-name-part><tp:taxon-name-part taxon-name-part-type="species" reg="caerulescens">caerulescens</tp:taxon-name-part></tp:taxon-name></italic>, <italic><tp:taxon-name><tp:taxon-name-part taxon-name-part-type="genus" reg="Suillus">S.</tp:taxon-name-part><tp:taxon-name-part taxon-name-part-type="species" reg="lakei">lakei</tp:taxon-name-part></tp:taxon-name></italic>, <italic><tp:taxon-name><tp:taxon-name-part taxon-name-part-type="genus" reg="Suillus">S.</tp:taxon-name-part><tp:taxon-name-part taxon-name-part-type="species" reg="ponderosus">ponderosus</tp:taxon-name-part></tp:taxon-name></italic>) could not be classified to any subgenera in previous publications. The three species were not treated as related species in <xref ref-type="bibr" rid="B63">Smith and Thiers (1964)</xref> or <xref ref-type="bibr" rid="B61">Singer (1986)</xref>. Previous section classification generally overlooked the host associations with <italic><tp:taxon-name><tp:taxon-name-part taxon-name-part-type="genus" reg="Pseudotsuga">Pseudotsuga</tp:taxon-name-part></tp:taxon-name></italic>. The three species were supported as monophyletic in past ITS phylogenies, but no higher classification was proposed (<xref ref-type="bibr" rid="B25">Kretzer et al. 1996</xref>; <xref ref-type="bibr" rid="B46">Nguyen et al. 2016</xref>). Efforts were undertaken to search for <italic><tp:taxon-name><tp:taxon-name-part taxon-name-part-type="genus" reg="Suillus">Suillus</tp:taxon-name-part></tp:taxon-name></italic> under Asian <italic><tp:taxon-name><tp:taxon-name-part taxon-name-part-type="genus" reg="Pseudotsuga">Pseudotsuga</tp:taxon-name-part></tp:taxon-name></italic> trees, but none were found from sporophore surveys or ecological root tip sampling (<xref ref-type="bibr" rid="B45">Murata et al. 2013</xref>; <xref ref-type="bibr" rid="B71">Wen et al. 2014</xref>; this study). The geographic range of the subgenus is restricted to Western North America and Rocky Mountains in North America delimited by the range of <italic><tp:taxon-name><tp:taxon-name-part taxon-name-part-type="genus" reg="Pseudotsuga">Pseudotsuga</tp:taxon-name-part><tp:taxon-name-part taxon-name-part-type="species" reg="menziesii">menziesii</tp:taxon-name-part></tp:taxon-name></italic>.</p></tp:treatment-sec><ref-list><ref id="B63"><mixed-citation xmlns:xlink="http://www.w3.org/1999/xlink" xlink:type="simple"><person-group><name name-style="western"><surname>Smith</surname><given-names>AH</given-names></name><name name-style="western"><surname>Thiers</surname><given-names>HD</given-names></name></person-group> (<year>1964</year>) A contribution toward a monograph of North American species of <italic><tp:taxon-name><tp:taxon-name-part taxon-name-part-type="genus">Suillus</tp:taxon-name-part></tp:taxon-name></italic>. Smith and Thiers, Ann Arbor, Michigan, USA.</mixed-citation></ref><ref id="B61"><mixed-citation xmlns:xlink="http://www.w3.org/1999/xlink" xlink:type="simple"><person-group><name name-style="western"><surname>Singer</surname><given-names>R</given-names></name></person-group> (<year>1986</year>) <source>The <tp:taxon-name><tp:taxon-name-part taxon-name-part-type="order">Agaricales</tp:taxon-name-part></tp:taxon-name> in modern taxonomy. 4<sup>th</sup> edn.</source><publisher-name>Koeltz Scientific Books</publisher-name>, <publisher-loc>Koenigstein, Germany</publisher-loc>, <size units="page">918 pp</size>.</mixed-citation></ref><ref id="B25"><mixed-citation xmlns:xlink="http://www.w3.org/1999/xlink" xlink:type="simple"><person-group><name name-style="western"><surname>Kretzer</surname><given-names>A</given-names></name><name name-style="western"><surname>Li</surname><given-names>Y</given-names></name><etal/></person-group> (<year>1996</year>) <article-title>Internal transcribed spacer sequences from 38 recognized species of <italic><tp:taxon-name><tp:taxon-name-part taxon-name-part-type="genus">Suillus</tp:taxon-name-part></tp:taxon-name></italic> sensu lato: phylogenetic and taxonomic implications.</article-title><source>Mycologia</source><volume>88</volume>(<issue>5</issue>): <fpage>776</fpage>–<lpage>785</lpage>. <ext-link xlink:href="10.1080/00275514.1996.12026715" ext-link-type="doi" xlink:type="simple">https://doi.org/10.1080/00275514.1996.12026715</ext-link></mixed-citation></ref><ref id="B46"><mixed-citation xmlns:xlink="http://www.w3.org/1999/xlink" xlink:type="simple"><person-group><name name-style="western"><surname>Nguyen</surname><given-names>N</given-names></name><name name-style="western"><surname>Vellinga</surname><given-names>EC</given-names></name><etal/></person-group> (<year>2016</year>) <article-title>Phylogenetic assessment of global <italic><tp:taxon-name><tp:taxon-name-part taxon-name-part-type="genus">Suillus</tp:taxon-name-part></tp:taxon-name></italic> ITS sequences supports morphologically defined species and reveals synonymous and undescribed taxa.</article-title><source>Mycologia</source><volume>108</volume>(<issue>6</issue>): <fpage>1216</fpage>–<lpage>1228</lpage>.</mixed-citation></ref><ref id="B45"><mixed-citation xmlns:xlink="http://www.w3.org/1999/xlink" xlink:type="simple"><person-group><name name-style="western"><surname>Murata</surname><given-names>M</given-names></name><name name-style="western"><surname>Kinoshita</surname><given-names>A</given-names></name><name name-style="western"><surname>Nara</surname><given-names>K</given-names></name></person-group> (<year>2013</year>) <article-title>Revisiting the host effect on ectomycorrhizal fungal communities: implications from host–fungal associations in relict <italic><tp:taxon-name><tp:taxon-name-part taxon-name-part-type="genus">Pseudotsuga</tp:taxon-name-part><tp:taxon-name-part taxon-name-part-type="species">japonica</tp:taxon-name-part></tp:taxon-name></italic> forests.</article-title><source>Mycorrhiza</source><volume>23</volume>(<issue>8</issue>): <fpage>641</fpage>–<lpage>653</lpage>. <ext-link xlink:href="10.1007/s00572-013-0504-0" ext-link-type="doi" xlink:type="simple">https://doi.org/10.1007/s00572-013-0504-0</ext-link></mixed-citation></ref><ref id="B71"><mixed-citation xmlns:xlink="http://www.w3.org/1999/xlink" xlink:type="simple"><person-group><name name-style="western"><surname>Wen</surname><given-names>Z</given-names></name><name name-style="western"><surname>Murata</surname><given-names>M</given-names></name><etal/></person-group> (<year>2014</year>) <article-title>Ectomycorrhizal fungal communities on the endangered Chinese Douglas-fir (<italic><tp:taxon-name><tp:taxon-name-part taxon-name-part-type="genus">Pseudotsuga</tp:taxon-name-part><tp:taxon-name-part taxon-name-part-type="species">sinensis</tp:taxon-name-part></tp:taxon-name></italic>) indicating regional fungal sharing overrides host conservatism across geographical regions.</article-title><source>Plant Soil</source><volume>387</volume>: <fpage>189</fpage>–<lpage>199</lpage>. <ext-link xlink:href="10.1007/s11104-014-2278-3" ext-link-type="doi" xlink:type="simple">https://doi.org/10.1007/s11104-014-2278-3</ext-link></mixed-citation></ref></ref-list></tp:taxon-treatment>
