# Supplementary material for: ﻿A subgeneric revision of the genus Suillus (Suillaceae, Boletales) and novel taxa from Eastern Asia based on morphology and multigene phylogenies
Source: IMA Fungus. 2025 Jul 17;16:e144260. doi: 10.3897/imafungus.16.144260 (PMC12290465; doi:10.3897/imafungus.16.144260)
Supplement: XML Treatment for Suillus subg. Larigni [file imafungus.16.144260-treatment20.xml]

<!DOCTYPE tp:taxon-treatment
  PUBLIC "-//TaxonX//DTD Taxonomic Treatment Publishing DTD v0 20100105//EN" "tax-treatment-NSO.dtd">
<tp:taxon-treatment xmlns:tp="http://www.plazi.org/taxpub"><tp:treatment-meta><kwd-group><label>Taxon classification</label><kwd>
                  <named-content content-type="kingdom">Animalia</named-content>
                </kwd><kwd>
                  <named-content content-type="order">Boletales</named-content>
                </kwd><kwd>
                  <named-content content-type="family">Suillaceae</named-content>
                </kwd></kwd-group><mixed-citation publication-type="journal"><person-group><name><surname>Shi</surname><given-names>Xiaofei</given-names></name><name><surname>Zhang</surname><given-names>Shiru</given-names></name><name><surname>Mueller</surname><given-names>Gregory M.</given-names></name><name><surname>Liu</surname><given-names>Peigui</given-names></name><name><surname>Yu</surname><given-names>Fuqiang</given-names></name><name><surname>Senanayake</surname><given-names>Indunil C.</given-names></name></person-group><article-title>﻿A subgeneric revision of the genus <italic><tp:taxon-name><tp:taxon-name-part taxon-name-part-type="genus" reg="Suillus">Suillus</tp:taxon-name-part></tp:taxon-name></italic> (<italic><tp:taxon-name><tp:taxon-name-part taxon-name-part-type="family">Suillaceae</tp:taxon-name-part></tp:taxon-name></italic>, <italic><tp:taxon-name><tp:taxon-name-part taxon-name-part-type="order">Boletales</tp:taxon-name-part></tp:taxon-name></italic>) and novel taxa from Eastern Asia based on morphology and multigene phylogenies</article-title><source>IMA Fungus</source><day>17</day><month>07</month><year>2025</year><volume>16</volume><pub-id pub-id-type="doi">10.3897/imafungus.16.144260</pub-id></mixed-citation></tp:treatment-meta><tp:nomenclature><label>﻿</label><tp:taxon-name>
                <object-id xmlns:xlink="http://www.w3.org/1999/xlink" content-type="arpha" xlink:type="simple">0E97E324-0A44-5927-8F63-CE96CC0B67BB</object-id>
                <tp:taxon-name-part taxon-name-part-type="genus" reg="Suillus">Suillus</tp:taxon-name-part>
                <tp:taxon-name-part taxon-name-part-type="infraspecific-rank">subg.</tp:taxon-name-part>
                <tp:taxon-name-part taxon-name-part-type="subgenus" reg="Larigni">Larigni</tp:taxon-name-part>
                <object-id xmlns:xlink="http://www.w3.org/1999/xlink" content-type="mycobank" xlink:type="simple">822256</object-id>
              </tp:taxon-name><tp:taxon-authority>(Singer ex Estadès and Lannoy) R. Zhang, X.F. Shi, G.M. Mueller &amp; P.G. Liu comb. &amp;</tp:taxon-authority><tp:taxon-status xmlns:xlink="http://www.w3.org/1999/xlink" xlink:type="simple">stat. nov.</tp:taxon-status></tp:nomenclature><tp:treatment-sec sec-type="Basionym" id="SECID0EIJJM"><title>Basionym.</title><p><tp:taxon-name><tp:taxon-name-part taxon-name-part-type="genus" reg="Suillus">Suillus</tp:taxon-name-part><tp:taxon-name-part taxon-name-part-type="infraspecific-rank">sect.</tp:taxon-name-part><tp:taxon-name-part taxon-name-part-type="section" reg="Larigni">Larigni</tp:taxon-name-part></tp:taxon-name> Singer ex Estadès and Lannoy Docums Mycol. 31(no. 121): 57 (2001).</p></tp:treatment-sec><tp:treatment-sec sec-type="etymology" id="SECID0E2JJM"><title>Etymology.</title><p>was derived from “<italic>Larignus</italic>”, meaning of the larch.</p></tp:treatment-sec><tp:treatment-sec sec-type="Typification" id="SECID0EIKJM"><title>Typification.</title><p><italic><tp:taxon-name><tp:taxon-name-part taxon-name-part-type="genus" reg="Suillus">Suillus</tp:taxon-name-part><tp:taxon-name-part taxon-name-part-type="species" reg="grevillei">grevillei</tp:taxon-name-part></tp:taxon-name></italic> (Klotzsch) Singer, Farlowia 2(2): 259 (1945).</p></tp:treatment-sec><tp:treatment-sec sec-type="diagnosis" id="SECID0EZKJM"><title>Diagnosis.</title><p>Main features of this subgenus include glabrous and glutinous or dry pileus with scales, solid, annulate stipe, lacking glandular dots, olive brown or dull cinnamon spore print and lacking clamp connections.</p></tp:treatment-sec><tp:treatment-sec sec-type="Morphology" id="SECID0E5KJM"><title>Morphology.</title><p><bold><italic>Basidiomata</italic></bold> stipitate-pileate with tubular hymenophore. <bold><italic>Pileus</italic></bold> develops from hemispherical to convex or applanate, viscid to glutinous and glabrous, or dry with appressed scales, usually yellowish, orange or brown in maturity, sometimes pellicle separable, context yellow, no color change when cut. <bold><italic>Hymenophore</italic></bold> adnate to subdecurrent, 1 to 2 per mm, angular. <bold><italic>Stipe</italic></bold> equal to slightly clavate, solid, lacking glandular dots, veil dry and floccose, in some species context changes color to blue or green when exposed. <bold><italic>Spore print</italic></bold> olive brown to brown when moist, dull cinnamon when dry.</p><p><bold><italic>Basidiospores</italic></bold> smooth, oblong or suboblong, ochraceous in KOH, usually 7–11 μm. <bold><italic>Basidia</italic></bold> 4-spored, clavate, hyaline yellow in KOH. <bold><italic>Cystidia</italic></bold> abundant, typically fasciculate, hyaline, or containing brown contents and surrounded by brown amorphous materials in KOH. <bold><italic>Pileipellis</italic></bold> a layer of gelatinous hyphae, with yellowish hyaline content in KOH. <bold><italic>Clamp connections</italic></bold> absent.</p></tp:treatment-sec><tp:treatment-sec sec-type="habitat" id="SECID0EIMJM"><title>Habitat.</title><p>Scattered to gregarious, ectomycorrizal with <italic><tp:taxon-name><tp:taxon-name-part taxon-name-part-type="genus" reg="Larix">Larix</tp:taxon-name-part></tp:taxon-name></italic>.</p></tp:treatment-sec><tp:treatment-sec sec-type="Known species" id="SECID0EVMJM"><title>Known species.</title><p><italic><tp:taxon-name><tp:taxon-name-part taxon-name-part-type="genus" reg="Suillus">Suillus</tp:taxon-name-part><tp:taxon-name-part taxon-name-part-type="species" reg="alpinus">alpinus</tp:taxon-name-part></tp:taxon-name></italic>, <italic><tp:taxon-name><tp:taxon-name-part taxon-name-part-type="genus" reg="Suillus">S.</tp:taxon-name-part><tp:taxon-name-part taxon-name-part-type="species" reg="aurihymenius">aurihymenius</tp:taxon-name-part></tp:taxon-name></italic>, <italic><tp:taxon-name><tp:taxon-name-part taxon-name-part-type="genus" reg="Suillus">S.</tp:taxon-name-part><tp:taxon-name-part taxon-name-part-type="species" reg="bresadolae">bresadolae</tp:taxon-name-part></tp:taxon-name></italic>, <italic><tp:taxon-name><tp:taxon-name-part taxon-name-part-type="genus" reg="Suillus">S.</tp:taxon-name-part><tp:taxon-name-part taxon-name-part-type="species" reg="elbensis">elbensis</tp:taxon-name-part></tp:taxon-name></italic>, the <italic><tp:taxon-name><tp:taxon-name-part taxon-name-part-type="genus" reg="Suillus">S.</tp:taxon-name-part><tp:taxon-name-part taxon-name-part-type="species" reg="grevillei">grevillei</tp:taxon-name-part></tp:taxon-name></italic> complex, <italic><tp:taxon-name><tp:taxon-name-part taxon-name-part-type="genus" reg="Suillus">S.</tp:taxon-name-part><tp:taxon-name-part taxon-name-part-type="species" reg="grisellus">grisellus</tp:taxon-name-part></tp:taxon-name></italic>, <italic><tp:taxon-name><tp:taxon-name-part taxon-name-part-type="genus" reg="Suillus">S.</tp:taxon-name-part><tp:taxon-name-part taxon-name-part-type="species" reg="lariciphilus">lariciphilus</tp:taxon-name-part></tp:taxon-name></italic>, <italic><tp:taxon-name><tp:taxon-name-part taxon-name-part-type="genus" reg="Suillus">S.</tp:taxon-name-part><tp:taxon-name-part taxon-name-part-type="species" reg="phylolaricinus">phylolaricinus</tp:taxon-name-part></tp:taxon-name></italic>, <italic><tp:taxon-name><tp:taxon-name-part taxon-name-part-type="genus" reg="Suillus">S.</tp:taxon-name-part><tp:taxon-name-part taxon-name-part-type="species" reg="tridentinus">tridentinus</tp:taxon-name-part></tp:taxon-name></italic> and <italic><tp:taxon-name><tp:taxon-name-part taxon-name-part-type="genus" reg="Suillus">S.</tp:taxon-name-part><tp:taxon-name-part taxon-name-part-type="species" reg="viscidus">viscidus</tp:taxon-name-part></tp:taxon-name></italic> complex.</p></tp:treatment-sec><tp:treatment-sec sec-type="notes" id="SECID0EJQJM"><title>Notes.</title><p>Excluding subgenera <italic><tp:taxon-name><tp:taxon-name-part taxon-name-part-type="genus" reg="Boletinus">Boletinus</tp:taxon-name-part></tp:taxon-name></italic> and <italic><tp:taxon-name><tp:taxon-name-part taxon-name-part-type="genus" reg="Fuscoboletinus">Fuscoboletinus</tp:taxon-name-part></tp:taxon-name></italic>, the rest of the <italic><tp:taxon-name><tp:taxon-name-part taxon-name-part-type="genus" reg="Suillus">Suillus</tp:taxon-name-part></tp:taxon-name></italic>–<tp:taxon-name><tp:taxon-name-part taxon-name-part-type="genus" reg="Larix">Larix</tp:taxon-name-part></tp:taxon-name> species belong to subgenus <tp:taxon-name><tp:taxon-name-part taxon-name-part-type="genus" reg="Suillus"/><tp:taxon-name-part taxon-name-part-type="subgenus" reg="Larigni">Larigni</tp:taxon-name-part></tp:taxon-name>. Section <tp:taxon-name><tp:taxon-name-part taxon-name-part-type="genus" reg="Suillus"/><tp:taxon-name-part taxon-name-part-type="section" reg="Larigni">Larigni</tp:taxon-name-part></tp:taxon-name> (<xref ref-type="bibr" rid="B61">Singer 1986</xref>) is very close to the current delimitation of subgenus <tp:taxon-name><tp:taxon-name-part taxon-name-part-type="genus" reg="Suillus"/><tp:taxon-name-part taxon-name-part-type="subgenus" reg="Larigni">Larigni</tp:taxon-name-part></tp:taxon-name> because representative species were included from all major clades in this section. But the taxonomic description of section <tp:taxon-name><tp:taxon-name-part taxon-name-part-type="genus" reg="Suillus"/><tp:taxon-name-part taxon-name-part-type="section" reg="Larigni">Larigni</tp:taxon-name-part></tp:taxon-name> was not comprehensive and the known diversity was not comparable with the current understanding.</p><p>Many new species in the subg. <tp:taxon-name><tp:taxon-name-part taxon-name-part-type="genus" reg="Suillus"/><tp:taxon-name-part taxon-name-part-type="subgenus" reg="Larigni">Larigni</tp:taxon-name-part></tp:taxon-name> can be recognized and supported by molecular phylogenies. However, taxonomic treatments applying for the new species are deferred pending further study. More focused study is required for resolving the <italic><tp:taxon-name><tp:taxon-name-part taxon-name-part-type="genus" reg="Suillus">S.</tp:taxon-name-part><tp:taxon-name-part taxon-name-part-type="species" reg="grevillei">grevillei</tp:taxon-name-part></tp:taxon-name></italic> and <italic><tp:taxon-name><tp:taxon-name-part taxon-name-part-type="genus" reg="Suillus">S.</tp:taxon-name-part><tp:taxon-name-part taxon-name-part-type="species" reg="viscidus">viscidus</tp:taxon-name-part></tp:taxon-name></italic> complexes with minor morphological variations. More comprehensive collections help to confirm host associations and geographic range of some cryptic new species. Though geographic range seems useful in resolving species in the two complexes, one putative new species of <italic><tp:taxon-name><tp:taxon-name-part taxon-name-part-type="genus" reg="Suillus">S.</tp:taxon-name-part><tp:taxon-name-part taxon-name-part-type="species" reg="grevillei">grevillei</tp:taxon-name-part></tp:taxon-name></italic> distributes intercontinentally across North America and Europe. East Asia is the diversity hotspot for subgenus <tp:taxon-name><tp:taxon-name-part taxon-name-part-type="genus" reg="Suillus"/><tp:taxon-name-part taxon-name-part-type="subgenus" reg="Larigni">Larigni</tp:taxon-name-part></tp:taxon-name>. East Asian collections are found in all major clades of subg. <tp:taxon-name><tp:taxon-name-part taxon-name-part-type="genus" reg="Suillus"/><tp:taxon-name-part taxon-name-part-type="subgenus" reg="Larigni">Larigni</tp:taxon-name-part></tp:taxon-name>. Efforts towards the sampling of East Asian <italic><tp:taxon-name><tp:taxon-name-part taxon-name-part-type="genus" reg="Larix">Larix</tp:taxon-name-part></tp:taxon-name></italic> have resulted in the discovery of many new species in the subgenus (<xref ref-type="bibr" rid="B58">Shi et al. 2016</xref>). For further studies on the subg. <tp:taxon-name><tp:taxon-name-part taxon-name-part-type="genus" reg="Suillus"/><tp:taxon-name-part taxon-name-part-type="subgenus" reg="Larigni">Larigni</tp:taxon-name-part></tp:taxon-name>, it is recommended to use LSU, <italic>TEFα-1</italic> and <italic><abbrev xmlns:xlink="http://www.w3.org/1999/xlink" xlink:title="RNA polymerase II second largest subunit" id="ABBRID0EHVJM" xlink:type="simple">RPB2</abbrev></italic> instead of ITS sequences to resolve phylogenetic relationships.</p></tp:treatment-sec><ref-list><ref id="B61"><mixed-citation xmlns:xlink="http://www.w3.org/1999/xlink" xlink:type="simple"><person-group><name name-style="western"><surname>Singer</surname><given-names>R</given-names></name></person-group> (<year>1986</year>) <source>The <tp:taxon-name><tp:taxon-name-part taxon-name-part-type="order">Agaricales</tp:taxon-name-part></tp:taxon-name> in modern taxonomy. 4<sup>th</sup> edn.</source><publisher-name>Koeltz Scientific Books</publisher-name>, <publisher-loc>Koenigstein, Germany</publisher-loc>, <size units="page">918 pp</size>.</mixed-citation></ref><ref id="B58"><mixed-citation xmlns:xlink="http://www.w3.org/1999/xlink" xlink:type="simple"><person-group><name name-style="western"><surname>Shi</surname><given-names>XF</given-names></name><name name-style="western"><surname>Yu</surname><given-names>FQ</given-names></name><etal/></person-group> (<year>2016</year>) <article-title>Two new species of <italic><tp:taxon-name><tp:taxon-name-part taxon-name-part-type="genus">Suillus</tp:taxon-name-part></tp:taxon-name></italic> associated with larches in China.</article-title><source>Mycotaxon</source><volume>131</volume>(<issue>2</issue>): <fpage>305</fpage>–<lpage>315</lpage>. <ext-link xlink:href="10.5248/131.305" ext-link-type="doi" xlink:type="simple">https://doi.org/10.5248/131.305</ext-link></mixed-citation></ref></ref-list></tp:taxon-treatment>
