# Supplementary material for: ﻿A subgeneric revision of the genus Suillus (Suillaceae, Boletales) and novel taxa from Eastern Asia based on morphology and multigene phylogenies
Source: IMA Fungus. 2025 Jul 17;16:e144260. doi: 10.3897/imafungus.16.144260 (PMC12290465; doi:10.3897/imafungus.16.144260)
Supplement: XML Treatment for Suillus phylolaricinus [file imafungus.16.144260-treatment21.xml]

<!DOCTYPE tp:taxon-treatment
  PUBLIC "-//TaxonX//DTD Taxonomic Treatment Publishing DTD v0 20100105//EN" "tax-treatment-NSO.dtd">
<tp:taxon-treatment xmlns:tp="http://www.plazi.org/taxpub"><tp:treatment-meta><kwd-group><label>Taxon classification</label><kwd>
                  <named-content content-type="kingdom">Animalia</named-content>
                </kwd><kwd>
                  <named-content content-type="order">Boletales</named-content>
                </kwd><kwd>
                  <named-content content-type="family">Suillaceae</named-content>
                </kwd></kwd-group><mixed-citation publication-type="journal"><person-group><name><surname>Shi</surname><given-names>Xiaofei</given-names></name><name><surname>Zhang</surname><given-names>Shiru</given-names></name><name><surname>Mueller</surname><given-names>Gregory M.</given-names></name><name><surname>Liu</surname><given-names>Peigui</given-names></name><name><surname>Yu</surname><given-names>Fuqiang</given-names></name><name><surname>Senanayake</surname><given-names>Indunil C.</given-names></name></person-group><article-title>﻿A subgeneric revision of the genus <italic><tp:taxon-name><tp:taxon-name-part taxon-name-part-type="genus" reg="Suillus">Suillus</tp:taxon-name-part></tp:taxon-name></italic> (<italic><tp:taxon-name><tp:taxon-name-part taxon-name-part-type="family">Suillaceae</tp:taxon-name-part></tp:taxon-name></italic>, <italic><tp:taxon-name><tp:taxon-name-part taxon-name-part-type="order">Boletales</tp:taxon-name-part></tp:taxon-name></italic>) and novel taxa from Eastern Asia based on morphology and multigene phylogenies</article-title><source>IMA Fungus</source><day>17</day><month>07</month><year>2025</year><volume>16</volume><pub-id pub-id-type="doi">10.3897/imafungus.16.144260</pub-id></mixed-citation></tp:treatment-meta><tp:nomenclature><label>﻿</label><tp:taxon-name>
                <object-id xmlns:xlink="http://www.w3.org/1999/xlink" content-type="arpha" xlink:type="simple">B49246EF-F0E2-5C73-ACA0-E6A07AC396EE</object-id>
                <tp:taxon-name-part taxon-name-part-type="genus" reg="Suillus">Suillus</tp:taxon-name-part>
                <tp:taxon-name-part taxon-name-part-type="species" reg="phylolaricinus">phylolaricinus</tp:taxon-name-part>
                <object-id xmlns:xlink="http://www.w3.org/1999/xlink" content-type="mycobank" xlink:type="simple">822261</object-id>
              </tp:taxon-name><tp:taxon-authority>R. Zhang, X.F. Shi, G.M. Mueller &amp; P.G. Liu</tp:taxon-authority><tp:taxon-status xmlns:xlink="http://www.w3.org/1999/xlink" xlink:type="simple">sp. nov.</tp:taxon-status><xref ref-type="fig" rid="F27">Figs 28</xref><xref ref-type="fig" rid="F28">, 29</xref></tp:nomenclature><tp:treatment-sec sec-type="etymology" id="SECID0E4WJM"><title>Etymology.</title><p>“<italic>Laricinus</italic>” indicates that the host of this species is <italic><tp:taxon-name><tp:taxon-name-part taxon-name-part-type="genus" reg="Larix">Larix</tp:taxon-name-part></tp:taxon-name></italic>. “<italic>Phylo</italic>-” means this species is first discovered and confirmed by molecular phylogeny.</p><fig id="F27" position="float" orientation="portrait"><object-id xmlns:xlink="http://www.w3.org/1999/xlink" content-type="doi" xlink:type="simple">10.3897/imafungus.16.144260.figure28</object-id><object-id xmlns:xlink="http://www.w3.org/1999/xlink" content-type="arpha" xlink:type="simple">22FBCB1D-703F-5BA4-B6A7-E5472B4A7F3F</object-id><label>Figure 28.</label><caption><p>Basidiomata of <italic><tp:taxon-name><tp:taxon-name-part taxon-name-part-type="genus" reg="Suillus">Suillus</tp:taxon-name-part><tp:taxon-name-part taxon-name-part-type="species" reg="phylolaricinus">phylolaricinus</tp:taxon-name-part></tp:taxon-name></italic> (holotype, <named-content xmlns:xlink="http://www.w3.org/1999/xlink" content-type="dwc:institutional_code" xlink:title="Cryptogamic Fungarium, Kunming Institute of Botany" xlink:href="http://grbio.org/institution/cryptogamic-herbarium-kunming-institute-botany" xlink:type="simple">HKAS</named-content> 63176). Scale bar: 5 cm.</p></caption><graphic xmlns:xlink="http://www.w3.org/1999/xlink" xlink:href="imafungus-16-e144260-g028.jpg" position="float" orientation="portrait" xlink:type="simple" id="oo_1376321.jpg"><uri content-type="original_file" xlink:type="simple">https://binary.pensoft.net/fig/1376321</uri></graphic></fig></tp:treatment-sec><tp:treatment-sec sec-type="Typification" id="SECID0EKYJM"><title>Typification.</title><p><bold>China</bold>: • Yunnan Province, Diqing Tibetan Autonomous Prefecture, Shangri-la, near Tian-chi (<named-content xmlns:xlink="http://www.w3.org/1999/xlink" content-type="dwc:verbatimCoordinates" xlink:type="simple"><named-content content-type="geo-json" specific-use="{&#34;type&#34;:&#34;Point&#34;,&#34;coordinates&#34;:[99.766367,27.578458]}" id="NCID0EVYJM" xlink:type="simple">27°34'42.45"N, 99°45'58.92"E</named-content></named-content>, alt. 3321 m), 17 September 2010, Xiaofei Shi, Shi696 (holotype <named-content xmlns:xlink="http://www.w3.org/1999/xlink" content-type="dwc:institutional_code" xlink:title="Cryptogamic Fungarium, Kunming Institute of Botany" xlink:href="http://grbio.org/institution/cryptogamic-herbarium-kunming-institute-botany" xlink:type="simple">HKAS</named-content> 63176).</p><fig id="F28" position="float" orientation="portrait"><object-id xmlns:xlink="http://www.w3.org/1999/xlink" content-type="doi" xlink:type="simple">10.3897/imafungus.16.144260.figure29</object-id><object-id xmlns:xlink="http://www.w3.org/1999/xlink" content-type="arpha" xlink:type="simple">3A868104-9321-5D7E-9CFD-7E217B46DCE1</object-id><label>Figure 29.</label><caption><p><italic><tp:taxon-name><tp:taxon-name-part taxon-name-part-type="genus" reg="Suillus">Suillus</tp:taxon-name-part><tp:taxon-name-part taxon-name-part-type="species" reg="phylolaricinus">phylolaricinus</tp:taxon-name-part></tp:taxon-name></italic> (holotype, <named-content xmlns:xlink="http://www.w3.org/1999/xlink" content-type="dwc:institutional_code" xlink:title="Cryptogamic Fungarium, Kunming Institute of Botany" xlink:href="http://grbio.org/institution/cryptogamic-herbarium-kunming-institute-botany" xlink:type="simple">HKAS</named-content> 63176). <bold>a</bold> Basidiospores; <bold>b</bold> Cheilocystidia; <bold>c</bold> Hymenium with basidia; <bold>d</bold> Pileipellis (mature specimens). Scale bar: 5 μm (<bold>a</bold>); 20 μm (<bold>b–d</bold>).</p></caption><graphic xmlns:xlink="http://www.w3.org/1999/xlink" xlink:href="imafungus-16-e144260-g029.jpg" position="float" orientation="portrait" xlink:type="simple" id="oo_1376322.jpg"><uri content-type="original_file" xlink:type="simple">https://binary.pensoft.net/fig/1376322</uri></graphic></fig></tp:treatment-sec><tp:treatment-sec sec-type="diagnosis" id="SECID0EG1JM"><title>Diagnosis.</title><p>The distinctive feature of <italic><tp:taxon-name><tp:taxon-name-part taxon-name-part-type="genus" reg="Suillus">S.</tp:taxon-name-part><tp:taxon-name-part taxon-name-part-type="species" reg="phylolaricinus">phylolaricinus</tp:taxon-name-part></tp:taxon-name></italic> is the color change of the context at the stipe apex. When cut, the context of the upper stipe turns to greenish blue immediately.</p></tp:treatment-sec><tp:treatment-sec sec-type="GenBank" id="SECID0EX1JM"><title>GenBank.</title><p>ITS = <ext-link xmlns:xlink="http://www.w3.org/1999/xlink" xlink:href="KU721438" ext-link-type="gen" xlink:type="simple">KU721438</ext-link>; LSU = <ext-link xmlns:xlink="http://www.w3.org/1999/xlink" xlink:href="KU663211" ext-link-type="gen" xlink:type="simple">KU663211</ext-link>; <italic>TEFα-1</italic> = <ext-link xmlns:xlink="http://www.w3.org/1999/xlink" xlink:href="KU721693" ext-link-type="gen" xlink:type="simple">KU721693</ext-link>; <italic>RPB1</italic> = <ext-link xmlns:xlink="http://www.w3.org/1999/xlink" xlink:href="KU852243" ext-link-type="gen" xlink:type="simple">KU852243</ext-link>; <italic><abbrev xmlns:xlink="http://www.w3.org/1999/xlink" xlink:title="RNA polymerase II second largest subunit" id="ABBRID0EW2JM" xlink:type="simple">RPB2</abbrev></italic> = <ext-link xmlns:xlink="http://www.w3.org/1999/xlink" xlink:href="KU852332" ext-link-type="gen" xlink:type="simple">KU852332</ext-link>.</p></tp:treatment-sec><tp:treatment-sec sec-type="Morphology" id="SECID0E62JM"><title>Morphology.</title><p><bold><italic>Pileus</italic></bold> develops from convex to applanate, 3–10 cm diameter, surface viscid to glutinous, glabrous, some appressed brown scales (7D3–7D5) underneath the glue, denser in cap margin, cap usually a mixture of color patches from pale orange (6A2, 6A3) to orange brown (6B3, 6C3), younger sporophores brownish gray with olive tinge (4C2, 4B3). <bold><italic>Pellicle</italic></bold> is easily separable. Margin appendiculated with veil remnants and incurved slightly. <bold><italic>Hymenophore</italic></bold> subdecurrent to decurrent, younger ones yellowish (3A3, 3A4), turning to brownish or orange gray with age (6B2, 6B3, 6C2), changing to darker brownish gray when bruised. <bold><italic>Pores</italic></bold> 1–2 per mm, angular, compound. <bold><italic>Tubes</italic></bold> 4–7 mm deep. <bold><italic>Stipe</italic></bold> 4–10 × 0.6–2 cm, equal to slightly clavate, solid, lacking glandular dots, veil superior dry and floccose, color white turning blackish brown with age, reticulate above the annulus. <bold><italic>Context</italic></bold> white to yellowish (3A2, 3A3) in pileus and stipe, more yellowish at stipe apex, upper part of the stipe turning greenish blue (25A4, 26A3) when exposed, and stipe base more orange color (5A4). <bold><italic>Spore print</italic></bold> dark brown (6F3) when moist, dull cinnamon (6E6, 6D5) when dry. <bold><italic>Odor and taste</italic></bold> indistinctive.</p><p><bold><italic>Basidiospores</italic></bold> [80/2/2] 7.8–11.5 × 5.0–5.5 μm, Q = (1.90) 2.00–2.30, Q<sub>sd</sub> = 2.13 ± 0.11, smooth, oblong in face view, narrowly inequilateral with a hilar appendage in profile view, hyaline yellow or brown in KOH. <bold><italic>Basidia</italic></bold> 2- to 4-spored, clavate, bulbous top, 17.0–32.0 × 5.0–10.0 μm, hyaline yellow in KOH. <bold><italic>Hymenophoral trama</italic></bold> not wrinkled, smooth, more or less interwoven, most 3–7 μm, up to 14 μm, thin-walled, hyaline. <bold><italic>Pleuro- and Cheilocystidia</italic></bold> in fascicles, abundant, clavate or cylindrical, up to 100 μm long, content brown or hyaline, surrounded by brown amorphous materials in KOH. <bold><italic>Caulocystidia</italic></bold> not seen. <bold><italic>Pileipellis</italic></bold> a layer of scales on top, hyphae smooth, content ochraceous, mostly 3–8 μm, up to 10 μm. Encrusted hyphae with hyaline granules, 3–8 μm underneath a gelatinous layer. <bold><italic>Stipitipellis</italic></bold> a somewhat gelatinous layer, encrusted with ochraceous amorphous materials. <bold><italic>Context trama</italic></bold> hyaline, smooth, thin-walled, interwoven, mostly 6–30 μm, up to 60 μm. <bold><italic>Clamp connections</italic></bold> absent.</p></tp:treatment-sec><tp:treatment-sec sec-type="habitat" id="SECID0ED5JM"><title>Habitat.</title><p>Solitary to scattered, in high elevation forests of <italic><tp:taxon-name><tp:taxon-name-part taxon-name-part-type="genus" reg="Larix">Larix</tp:taxon-name-part><tp:taxon-name-part taxon-name-part-type="species" reg="potaninii">potaninii</tp:taxon-name-part></tp:taxon-name></italic>.</p></tp:treatment-sec><tp:treatment-sec sec-type="distribution" id="SECID0EU5JM"><title>Known distribution.</title><p>Currently only known from subalpine region in southwestern China.</p></tp:treatment-sec><tp:treatment-sec sec-type="material" id="SECID0EZ5JM"><title>Specimens examined.</title><p><bold>China</bold>: • Yunnan Province, Diqing Tibetan Autonomous Prefecture, Ben Zi Lan, valley of Bai Ma Snow Mountain (alt. 4200 m), 6 September 2009, Xiaofei Shi, Shi260 (<named-content xmlns:xlink="http://www.w3.org/1999/xlink" content-type="dwc:institutional_code" xlink:title="Cryptogamic Fungarium, Kunming Institute of Botany" xlink:href="http://grbio.org/institution/cryptogamic-herbarium-kunming-institute-botany" xlink:type="simple">HKAS</named-content> 63132); <italic>ibid</italic> 12 October 2011, Xiaofei Shi, Shi1024 (<named-content xmlns:xlink="http://www.w3.org/1999/xlink" content-type="dwc:institutional_code" xlink:title="Cryptogamic Fungarium, Kunming Institute of Botany" xlink:href="http://grbio.org/institution/cryptogamic-herbarium-kunming-institute-botany" xlink:type="simple">HKAS</named-content> 71997); <bold>China</bold>: • Yunnan Province, Diqing Tibetan Autonomous Prefecture, Shangri-la, near Napa (<named-content xmlns:xlink="http://www.w3.org/1999/xlink" content-type="dwc:verbatimCoordinates" xlink:type="simple"><named-content content-type="geo-json" specific-use="{&#34;type&#34;:&#34;Point&#34;,&#34;coordinates&#34;:[99.617786,27.880169]}" id="NCID0EQ6JM" xlink:type="simple">27°52'48.61"N, 99°37'04.03"E</named-content></named-content>, alt. 3500 m), 11 October 2011, Xiaofei Shi, Shi 1022 (<named-content xmlns:xlink="http://www.w3.org/1999/xlink" content-type="dwc:institutional_code" xlink:title="Cryptogamic Fungarium, Kunming Institute of Botany" xlink:href="http://grbio.org/institution/cryptogamic-herbarium-kunming-institute-botany" xlink:type="simple">HKAS</named-content> 71995); <bold>China</bold>: • Yunnan Province, Diqing Tibetan Autonomous Prefecture, Deqin Town, 18 August 2008, Yan-chun Li, Yan-chun 1518 (<named-content xmlns:xlink="http://www.w3.org/1999/xlink" content-type="dwc:institutional_code" xlink:title="Cryptogamic Fungarium, Kunming Institute of Botany" xlink:href="http://grbio.org/institution/cryptogamic-herbarium-kunming-institute-botany" xlink:type="simple">HKAS</named-content> 56358); <bold>China</bold>: • Tibetan Autonomous Prefecture, by the road about 24 km away from Bomi to Motuo county, 22 June 2009, Bang Feng, Bang-Feng 366 (<named-content xmlns:xlink="http://www.w3.org/1999/xlink" content-type="dwc:institutional_code" xlink:title="Cryptogamic Fungarium, Kunming Institute of Botany" xlink:href="http://grbio.org/institution/cryptogamic-herbarium-kunming-institute-botany" xlink:type="simple">HKAS</named-content> 57095).</p></tp:treatment-sec><tp:treatment-sec sec-type="notes" id="SECID0EFAKM"><title>Notes.</title><p><italic><tp:taxon-name><tp:taxon-name-part taxon-name-part-type="genus" reg="Suillus">Suillus</tp:taxon-name-part><tp:taxon-name-part taxon-name-part-type="species" reg="phylolaricinus">phylolaricinus</tp:taxon-name-part></tp:taxon-name></italic>, <italic><tp:taxon-name><tp:taxon-name-part taxon-name-part-type="genus" reg="Suillus">S.</tp:taxon-name-part><tp:taxon-name-part taxon-name-part-type="species" reg="grisellus">grisellus</tp:taxon-name-part></tp:taxon-name></italic> and <italic><tp:taxon-name><tp:taxon-name-part taxon-name-part-type="genus" reg="Suillus">S.</tp:taxon-name-part><tp:taxon-name-part taxon-name-part-type="species" reg="lariciphilus">lariciphilus</tp:taxon-name-part></tp:taxon-name></italic> have appressed scales, which is a distinct morphological character in subg. <tp:taxon-name><tp:taxon-name-part taxon-name-part-type="genus" reg="Suillus"/><tp:taxon-name-part taxon-name-part-type="subgenus" reg="Larigni">Larigni</tp:taxon-name-part></tp:taxon-name>. The host is another key to identify these species. Hosts of <italic><tp:taxon-name><tp:taxon-name-part taxon-name-part-type="genus" reg="Suillus">S.</tp:taxon-name-part><tp:taxon-name-part taxon-name-part-type="species" reg="lariciphilus">lariciphilus</tp:taxon-name-part></tp:taxon-name></italic> are <italic><tp:taxon-name><tp:taxon-name-part taxon-name-part-type="genus" reg="Larix">Larix</tp:taxon-name-part><tp:taxon-name-part taxon-name-part-type="species" reg="griffithiana">griffithiana</tp:taxon-name-part></tp:taxon-name></italic> and <italic><tp:taxon-name><tp:taxon-name-part taxon-name-part-type="genus" reg="Larix">L.</tp:taxon-name-part><tp:taxon-name-part taxon-name-part-type="species" reg="himalaica">himalaica</tp:taxon-name-part></tp:taxon-name></italic>, while <italic><tp:taxon-name><tp:taxon-name-part taxon-name-part-type="genus" reg="Larix">Larix</tp:taxon-name-part><tp:taxon-name-part taxon-name-part-type="species" reg="laricina">laricina</tp:taxon-name-part></tp:taxon-name></italic> is the host for <italic><tp:taxon-name><tp:taxon-name-part taxon-name-part-type="genus" reg="Suillus">S.</tp:taxon-name-part><tp:taxon-name-part taxon-name-part-type="species" reg="grisellus">grisellus</tp:taxon-name-part></tp:taxon-name></italic> (<xref ref-type="bibr" rid="B49">Pomerleau and Smith 1962</xref>; <xref ref-type="bibr" rid="B1">Adamčík et al. 2015</xref>). <italic><tp:taxon-name><tp:taxon-name-part taxon-name-part-type="genus" reg="Suillus">Suillus</tp:taxon-name-part><tp:taxon-name-part taxon-name-part-type="species" reg="grisellus">grisellus</tp:taxon-name-part></tp:taxon-name></italic> reported from China for the first time associated with <italic><tp:taxon-name><tp:taxon-name-part taxon-name-part-type="genus" reg="Larix">Larix</tp:taxon-name-part><tp:taxon-name-part taxon-name-part-type="species" reg="laricina">laricina</tp:taxon-name-part></tp:taxon-name></italic>.</p></tp:treatment-sec><ref-list><ref id="B49"><mixed-citation xmlns:xlink="http://www.w3.org/1999/xlink" xlink:type="simple"><person-group><name name-style="western"><surname>Pomerleau</surname><given-names>R</given-names></name><name name-style="western"><surname>Smith</surname><given-names>AH</given-names></name></person-group> (<year>1962</year>) <article-title><italic><tp:taxon-name><tp:taxon-name-part taxon-name-part-type="genus">Fuscoboletinus</tp:taxon-name-part></tp:taxon-name></italic>, a new genus of the <tp:taxon-name><tp:taxon-name-part taxon-name-part-type="order">Boletales</tp:taxon-name-part></tp:taxon-name>.</article-title><source>Brittonia</source><volume>14</volume>(<issue>2</issue>): <fpage>156</fpage>–<lpage>172</lpage>. <ext-link xlink:href="10.2307/2805220" ext-link-type="doi" xlink:type="simple">https://doi.org/10.2307/2805220</ext-link></mixed-citation></ref><ref id="B1"><mixed-citation xmlns:xlink="http://www.w3.org/1999/xlink" xlink:type="simple"><person-group><name name-style="western"><surname>Adamčík</surname><given-names>S</given-names></name><name name-style="western"><surname>Cai</surname><given-names>L</given-names></name><etal/></person-group> (<year>2015</year>) <article-title>Fungal biodiversity profiles 1–10.</article-title><source>Cryptogamie Mycologie</source><volume>36</volume>(<issue>2</issue>): <fpage>121</fpage>–<lpage>166</lpage>. <ext-link xlink:href="10.7872/crym/v36.iss2.2015.121" ext-link-type="doi" xlink:type="simple">https://doi.org/10.7872/crym/v36.iss2.2015.121</ext-link></mixed-citation></ref></ref-list></tp:taxon-treatment>
